# Supplementary material for: Assessing Students’ Translation Competence: Integrating China’s Standards of English With Cognitive Diagnostic Assessment Approaches
Source: Front Psychol. 2022 Mar 31;13:872025. doi: 10.3389/fpsyg.2022.872025 (PMC9008137; doi:10.3389/fpsyg.2022.872025)
Supplement: Supplementary file 4 [file Data_Sheet_4.XLSX]

## Sheet: Task 1
descriptor student	D1(Rater 1)	D1(Rater 2)	D1（final)	D2(Rater 1)	D2(Rater 2)	D2（final)	D3(Rater 1)	D3(Rater 2)	D3(final)
1	1	1	1	1	0	1	1	1	1
2	1	1	1	0	0	0	0	0	0
3	1	1	1	0	0	0	1	1	1
4	1	1	1	0	0	0	1	1	1
5	1	1	1	1	1	1	1	1	1
6	0	0	0	1	1	1	1	1	1
7	1	1	1	1	1	1	1	1	1
8	1	1	1	0	0	0	0	0	0
9	1	1	1	0	0	0	1	1	1
10	1	1	1	1	1	1	1	1	1
11	1	1	1	0	0	0	1	1	1
12	1	1	1	0	0	0	1	1	1
13	1	1	1	0	0	0	0	0	0
14	1	1	1	0	0	0	1	1	1
15	1	1	1	1	1	1	1	1	1
16	1	1	1	0	0	0	0	0	0
17	1	1	1	1	1	1	0	0	0
18	1	1	1	1	1	1	1	1	1
19	1	1	1	1	1	1	0	0	0
20	1	1	1	0	0	0	1	1	1
21	1	1	1	1	1	1	1	1	1
22	1	1	1	0	0	0	0	0	0
23	1	1	1	0	0	0	1	1	1
24	1	1	1	0	0	0	1	1	1
25	1	1	1	0	0	0	1	1	1
26	1	1	1	0	0	0	0	0	0
27	1	1	1	1	1	1	0	1	0
28	1	1	1	1	1	1	0	0	0
29	1	1	1	1	1	1	1	1	1
30	1	1	1	1	1	1	0	0	0
31	1	1	1	1	1	1	1	1	1
32	1	1	1	1	1	1	0	0	0
33	1	1	1	0	0	0	1	1	1
34	1	1	1	0	0	0	1	1	1
35	1	1	1	0	0	0	0	0	0
36	1	1	1	1	1	1	1	1	1
37	1	1	1	1	1	1	1	1	1
38	1	1	1	0	0	0	0	0	0
39	0	0	0	0	0	0	0	0	0
40	1	1	1	0	0	0	1	1	1
41	1	1	1	0	0	0	1	1	1
42	1	1	1	1	1	1	1	1	1
43	1	1	1	1	1	1	1	1	1
44	1	1	1	0	0	0	1	1	1
45	1	1	1	0	0	0	1	1	1
46	1	1	1	0	0	0	1	1	1
47	0	0	0	0	0	0	1	1	1
48	1	1	1	0	0	0	0	0	0
49	1	1	1	1	1	1	1	1	1
50	1	1	1	0	0	0	1	1	1
51	1	1	1	1	1	1	1	1	1
52	1	1	1	0	0	0	1	1	1
53	1	1	1	0	0	0	1	1	1
54	1	1	1	1	1	1	0	0	0
55	0	0	0	1	1	1	0	0	0
56	1	1	1	0	0	0	1	1	1
57	1	1	1	0	0	0	0	0	0
58	1	1	1	0	0	0	1	1	1
59	0	0	0	0	0	0	0	0	0
60	1	1	1	0	0	0	0	0	0
61	1	1	1	1	1	1	0	0	0
62	1	1	1	0	0	0	1	1	1
63	1	1	1	0	0	0	1	1	1
64	1	1	1	0	0	0	0	0	0
65	1	1	1	0	0	0	0	0	0
66	1	1	1	0	0	0	0	0	0
67	1	1	1	1	1	1	0	0	0
68	0	0	0	0	0	0	0	0	0
69	0	0	0	0	0	0	0	0	0
70	1	1	1	1	1	1	0	0	0
71	1	1	1	0	0	0	0	0	0
72	1	1	1	0	0	0	1	1	1
73	1	1	1	1	1	1	0	0	0
74	1	1	1	0	0	0	1	1	1
75	1	1	1	0	0	0	0	0	0
76	1	1	1	0	0	0	1	1	1
77	1	1	1	0	0	0	1	1	1
78	0	0	0	0	0	0	0	0	0
79	1	1	1	1	1	1	0	0	0
80	1	0	1	0	0	0	1	1	1
81	1	1	1	0	0	0	1	1	1
82	1	1	1	0	0	0	0	0	0
83	1	1	1	0	0	0	1	1	1
84	1	1	1	0	0	0	0	0	0
85	1	0	1	1	1	1	1	1	1
86	1	1	1	0	0	0	0	0	0
87	1	1	1	0	0	0	0	0	0
88	1	1	1	1	1	1	1	1	1
89	1	1	1	0	0	0	1	1	1
90	1	1	1	0	0	0	1	1	1
91	1	1	1	1	1	1	0	0	0
92	1	1	1	1	1	1	0	0	0
93	1	1	1	0	0	0	0	0	0
94	1	1	1	0	0	0	0	0	0
95	0	0	0	0	0	0	0	0	0
96	1	1	1	0	0	0	1	1	1
97	1	1	1	1	1	1	1	1	1
98	1	1	1	0	0	0	1	1	1
99	1	1	1	0	0	0	0	0	0
100	1	1	1	1	1	1	0	0	0
101	1	1	1	0	0	0	1	1	1
102	1	1	1	0	0	0	1	1	1
103	1	1	1	0	0	0	0	0	0
104	1	1	1	0	0	0	0	0	0
105	1	1	1	1	1	1	1	1	1
106	1	1	1	0	0	0	0	0	0
107	1	1	1	1	1	1	1	1	1
108	1	1	1	0	0	0	1	1	1
109	0	0	0	0	0	0	1	1	1
110	0	0	0	0	0	0	0	0	0
111	0	0	0	0	0	0	0	0	0
112	1	1	1	0	0	0	1	1	1
113	1	1	1	0	0	0	1	1	1
114	1	1	1	1	1	1	1	1	1
115	1	1	1	1	1	1	1	1	1
116	1	1	1	1	1	1	1	1	1
117	1	1	1	1	1	1	1	1	1
118	1	1	1	0	0	0	1	1	1
119	1	1	1	1	1	1	1	1	1
120	1	1	1	1	1	1	0	0	0
121	1	1	1	1	1	1	0	0	0
122	1	1	1	1	1	1	1	1	1
123	1	1	1	0	0	0	1	1	1
124	1	1	1	1	1	1	1	1	1
125	1	1	1	0	0	0	1	1	1
126	1	1	1	0	0	0	0	0	0
127	1	1	1	1	1	1	1	1	1
128	1	1	1	1	1	1	1	1	1
129	1	1	1	1	1	1	1	1	1
130	1	1	1	1	1	1	0	0	0
131	1	1	1	0	0	0	0	0	0
132	1	1	1	0	0	0	0	0	0
133	1	1	1	0	0	0	0	0	0
134	1	1	1	0	0	0	1	1	1
135	1	1	1	1	1	1	1	1	1
136	1	1	1	1	1	1	0	0	0
137	1	1	1	1	1	1	1	1	1
138	1	1	1	0	0	0	1	1	1
139	1	1	1	1	1	1	0	0	0
140	1	1	1	0	0	0	1	0	0
141	1	1	1	0	0	0	1	1	1
142	1	1	1	1	1	1	0	0	0
143	1	1	1	1	1	1	1	1	1
144	1	1	1	1	1	1	0	0	0
145	1	1	1	0	0	0	1	1	1
146	1	1	1	1	1	1	1	1	1
147	1	1	1	0	0	0	1	1	1
148	1	1	1	0	0	0	1	1	1
149	1	1	1	1	1	1	1	1	1
150	1	1	1	1	1	1	1	1	1
151	1	1	1	1	1	1	1	1	1
152	1	1	1	0	0	0	1	1	1
153	1	1	1	1	1	1	0	0	0
154	0	0	0	0	0	0	0	0	0
155	1	1	1	1	1	1	0	0	0
156	1	1	1	1	1	1	1	1	1
157	1	1	1	0	0	0	1	1	1
158	1	1	1	1	1	1	1	1	1
159	1	1	1	1	1	1	1	1	1
160	1	1	1	1	1	1	0	0	0
161	1	1	1	0	0	0	0	0	0
162	1	1	1	1	1	1	0	0	0
163	1	1	1	1	1	1	0	0	0
164	1	1	1	1	1	1	1	1	1
165	1	1	1	0	0	0	1	1	1
166	0	0	0	1	1	1	1	1	1
167	1	1	1	1	1	1	1	1	1
168	1	1	1	1	1	1	0	0	0
169	1	1	1	1	1	1	1	1	1
170	1	1	1	1	1	1	1	1	1
171	1	1	1	0	0	0	1	1	1
172	1	1	1	0	0	0	1	1	1
173	1	1	1	1	1	1	0	0	0
174	1	1	1	0	0	0	1	1	1
175	1	1	1	0	0	0	0	0	0
176	1	1	1	1	1	1	1	1	1
177	1	1	1	1	1	1	0	0	0
178	1	1	1	1	1	1	0	0	0
179	1	1	1	1	1	1	0	0	0
180	1	1	1	1	1	1	1	1	1
181	0	0	0	0	0	0	0	0	0
182	1	1	1	1	1	1	0	0	0
183	1	1	1	1	1	1	1	1	1
184	1	1	1	1	1	1	1	1	1
185	1	1	1	0	0	0	0	0	0
186	1	1	1	1	1	1	0	0	0
187	1	1	1	1	1	1	0	0	0
188	1	1	1	1	1	1	1	1	1
189	1	1	1	1	1	1	0	0	0
190	1	1	1	0	0	0	0	0	0
191	1	1	1	1	1	1	1	1	1
192	0	0	0	1	1	1	1	1	1
193	1	1	1	1	1	1	1	1	1
194	1	1	1	0	0	0	1	1	1
195	1	1	1	0	0	0	0	0	0
196	1	1	1	1	1	1	0	0	0
197	1	1	1	0	0	0	0	0	0
198	1	1	1	1	1	1	1	1	1
199	1	1	1	1	1	1	1	1	1
200	1	1	1	1	1	1	1	1	1
201	1	1	1	1	1	1	1	1	1
202	1	1	1	0	0	0	1	1	1
203	1	1	1	0	0	0	1	1	1
204	1	1	1	1	1	1	1	1	1
205	1	1	1	1	1	1	0	0	0
206	1	1	1	0	0	0	0	0	0
207	1	1	1	0	0	0	0	0	0
208	1	0	1	1	1	1	1	1	1
209	1	1	1	1	1	1	0	0	0
210	1	1	1	1	1	1	0	0	0
211	1	1	1	0	0	0	0	0	0
212	1	1	1	1	1	1	1	1	1
213	1	1	1	1	1	1	0	0	0
214	1	1	1	1	1	1	1	1	1
215	1	1	1	1	1	1	0	0	0
216	1	1	1	1	1	1	0	0	0
217	1	1	1	0	0	0	1	1	1
218	1	1	1	1	1	1	1	1	1
219	1	1	1	0	0	0	1	1	1
220	1	1	1	0	0	0	0	0	0
221	1	1	1	1	1	1	1	1	1
222	1	1	1	0	0	0	0	0	0
223	1	1	1	1	1	1	0	0	0
224	1	1	1	1	1	1	1	1	1
225	1	1	1	0	0	0	1	1	1
226	1	1	1	0	0	0	0	0	0
227	1	1	1	0	0	0	1	1	1
228	1	1	1	1	1	1	0	0	0
229	1	1	1	1	1	1	0	0	0
230	1	1	1	1	1	1	1	1	1
231	1	1	1	0	0	0	1	1	1
232	1	1	1	0	0	0	1	1	1
233	1	1	1	0	0	0	0	0	0
234	1	1	1	1	1	1	1	1	1
235	1	1	1	1	1	1	1	1	1
236	1	1	1	1	1	1	0	0	0
237	1	1	1	1	1	1	0	0	0
238	1	1	1	1	1	1	0	0	0
239	1	1	1	0	0	0	1	1	1
240	1	1	1	1	1	1	0	0	0
241	1	1	1	1	1	1	0	0	0
242	1	1	1	0	0	0	1	1	1
243	1	1	1	0	0	0	0	0	0
244	1	1	1	1	1	1	0	0	0
245	1	1	1	0	0	0	1	1	1
246	1	1	1	0	0	0	0	0	0
247	0	0	0	1	1	1	1	1	1
248	1	1	1	1	1	1	1	1	1
249	1	1	1	0	0	0	0	0	0
250	1	1	1	0	0	0	0	0	0
251	1	1	1	1	1	1	0	0	0
252	1	1	1	0	0	0	1	1	1
253	1	1	1	0	0	0	0	0	0
254	1	1	1	0	0	0	0	0	0
255	1	1	1	1	1	1	1	1	1
256	1	1	1	0	0	0	1	1	1
257	0	0	0	0	0	0	1	1	1
258	0	0	0	1	1	1	0	0	0
259	1	1	1	1	1	1	1	1	1
260	1	1	1	1	1	1	0	0	0
261	1	1	1	0	0	0	0	0	0
262	1	1	1	0	0	0	0	0	0
263	1	1	1	0	0	0	0	0	0
264	1	1	1	1	1	1	1	1	1
265	1	1	1	0	0	0	0	0	0
266	1	1	1	1	1	1	0	0	0
267	1	1	1	1	1	1	0	0	0
268	1	1	1	1	1	1	0	0	0
269	0	0	0	0	0	0	0	0	0
270	0	0	0	0	0	0	0	0	0
271	1	1	1	1	1	1	1	1	1
272	1	1	1	0	0	0	0	0	0
273	1	1	1	1	1	1	1	1	1
274	1	1	1	0	0	0	0	0	0
275	1	1	1	1	1	1	0	0	0
276	1	1	1	0	0	0	1	1	1
277	1	1	1	1	0	1	0	0	0
278	1	1	1	1	1	1	1	1	1
279	1	1	1	0	0	0	1	1	1
280	1	1	1	1	1	1	1	1	1
281	1	1	1	1	1	1	1	1	1
282	1	1	1	1	1	1	1	1	1
283	1	1	1	1	1	1	0	0	0
284	1	1	1	0	0	0	1	1	1
285	1	1	1	0	0	0	1	1	1
286	1	1	1	1	1	1	0	0	0
287	1	1	1	0	0	0	1	1	1
288	1	1	1	0	0	0	1	1	1
289	1	1	1	0	0	0	1	1	1
290	1	1	1	1	1	1	0	0	0
291	1	1	1	1	1	1	0	0	0
292	0	0	0	1	1	1	0	0	0
293	1	1	1	1	1	1	1	1	1
294	1	1	1	1	1	1	1	1	1
295	1	1	1	0	0	0	1	1	1
296	1	1	1	1	1	1	1	1	1
297	1	1	1	1	1	1	1	1	1
298	1	1	1	1	1	1	0	0	0
299	1	1	1	1	1	1	0	0	0
300	1	1	1	0	0	0	0	0	0
301	1	1	1	1	1	1	1	1	1
302	0	0	0	0	0	0	0	0	0
303	1	1	1	0	0	0	0	0	0
304	1	1	1	1	1	1	1	1	1
305	1	1	1	0	0	0	1	1	1
306	1	1	1	1	1	1	0	0	0
307	1	1	1	0	0	0	1	1	1
308	0	0	0	0	0	0	1	1	1
309	1	1	1	1	1	1	1	1	1
310	1	1	1	1	1	1	0	0	0
311	1	1	1	1	1	1	1	1	1
312	1	1	1	1	1	1	1	1	1
313	1	1	1	1	1	1	0	0	0
314	1	1	1	0	0	0	1	1	1
315	1	1	1	0	0	0	0	0	0
316	0	0	0	0	0	0	1	1	1
317	0	0	0	1	1	1	1	1	1
318	0	0	0	1	1	1	0	0	0
319	1	1	1	0	0	0	1	1	1
320	1	1	1	1	1	1	1	1	1
321	1	1	1	1	1	1	0	0	0
322	1	1	1	1	1	1	1	1	1
323	1	1	1	0	0	0	1	1	1
324	0	0	0	0	0	0	1	1	1
325	1	1	1	0	0	0	0	0	0
326	1	1	1	1	1	1	0	0	0
327	1	1	1	1	1	1	0	0	0
328	1	1	1	1	1	1	1	1	1
329	1	1	1	0	0	0	0	0	0
330	1	1	1	1	1	1	0	0	0
331	1	1	1	1	1	1	1	1	1
332	0	0	0	1	1	1	0	0	0
333	1	1	1	1	1	1	0	0	0
334	1	1	1	0	0	0	1	1	1
335	1	1	1	0	0	0	0	0	0
336	1	1	1	0	0	0	1	1	1
337	1	1	1	0	0	0	0	0	0
338	1	1	1	0	0	0	0	0	0
339	1	1	1	1	1	1	1	1	1
340	1	1	1	1	1	1	1	1	1
341	1	1	1	0	0	0	1	1	1
342	0	0	0	1	1	1	1	1	1
343	1	1	1	1	1	1	1	1	1
344	1	1	1	1	1	1	0	0	0
345	0	0	0	1	1	1	1	1	1
346	1	1	1	1	1	1	1	1	1
347	1	1	1	1	1	1	1	1	1
348	1	1	1	1	1	1	1	1	1
349	1	1	1	1	1	1	1	1	1
350	1	1	1	1	1	1	0	1	0
351	1	1	1	1	1	1	0	0	0
352	1	1	1	0	0	0	0	0	0
353	1	1	1	0	0	0	0	0	0
354	1	1	1	1	1	1	0	0	0
355	1	1	1	1	1	1	1	1	1
356	1	1	1	0	0	0	1	1	1
357	1	1	1	1	1	1	1	1	1
358	0	0	0	0	0	0	0	0	0
359	1	1	1	1	1	1	1	1	1
360	1	1	1	1	1	1	1	1	1
361	1	1	1	0	0	0	1	1	1
362	1	1	1	0	0	0	1	1	1
363	1	1	1	0	0	0	0	0	0
364	1	1	1	1	1	1	1	1	1
365	1	1	1	0	0	0	0	0	0
366	1	1	1	1	1	1	1	1	1
367	1	1	1	1	1	1	0	0	0
368	1	1	1	1	1	1	1	1	1
369	1	1	1	0	0	0	0	0	0
370	1	1	1	0	0	0	0	0	0
371	1	1	1	0	0	0	1	1	1
372	1	1	1	1	1	1	0	0	0
373	1	1	1	1	1	1	1	1	1
374	1	1	1	0	0	0	1	1	1
375	1	1	1	0	1	0	0	0	0
376	1	1	1	1	1	1	1	1	1
377	0	0	0	1	1	1	0	0	0
378	1	1	1	0	0	0	1	1	1
379	1	1	1	0	0	0	0	0	0
380	1	1	1	0	0	0	0	0	0
381	1	1	1	0	0	0	1	1	1
382	1	1	1	1	1	1	0	0	0
383	1	1	1	1	1	1	0	0	0
384	1	1	1	1	1	1	0	0	0
385	1	1	1	1	1	1	0	0	0
386	1	1	1	0	0	0	1	1	1
387	1	1	1	0	0	0	0	0	0
388	1	1	1	0	0	0	1	1	1
389	1	1	1	1	1	1	1	1	1
390	0	0	0	0	0	0	1	1	1
391	1	1	1	1	1	1	0	0	0
392	1	1	1	1	1	1	0	0	0
393	1	1	1	1	1	1	1	1	1
394	0	0	0	0	0	0	1	1	1
395	1	1	1	0	0	0	0	0	0
396	1	1	1	1	1	1	1	1	1
397	1	1	1	0	0	0	1	1	1
398	1	1	1	1	1	1	1	1	1
399	1	1	1	1	1	1	1	1	1
400	1	1	1	0	0	0	0	0	0
401	1	1	1	1	1	1	0	0	0
402	1	1	1	1	1	1	0	0	0
403	0	0	0	0	0	0	1	1	1
404	1	1	1	1	1	1	1	1	1
405	1	1	1	0	0	0	1	1	1
406	1	1	1	1	1	1	1	1	1
407	1	1	1	1	1	1	0	0	0
408	1	1	1	0	0	0	1	1	1
409	0	0	0	0	0	0	0	0	0
410	1	1	1	1	1	1	0	0	0
411	1	1	1	1	1	1	0	0	0
412	1	1	1	1	1	1	1	1	1
413	1	1	1	0	0	0	1	1	1
414	1	1	1	0	0	0	1	1	1
415	1	1	1	1	1	1	0	0	0
416	0	0	0	1	1	1	0	0	0
417	1	1	1	0	0	0	0	0	0
418	1	1	1	0	0	0	1	1	1
419	1	1	1	0	0	0	0	0	0
420	1	1	1	0	0	0	0	0	0
421	1	1	1	1	1	1	1	1	1
422	0	0	0	0	0	0	0	0	0
423	1	1	1	1	1	1	0	0	0
424	1	1	1	0	0	0	1	1	1
425	1	1	1	1	1	1	0	0	0
426	0	0	0	1	1	1	1	0	0
427	0	0	0	0	0	0	0	0	0
428	1	1	1	1	1	1	0	1	0
429	1	1	1	1	1	1	1	1	1
430	1	1	1	0	0	0	1	1	1
431	1	1	1	1	1	1	1	1	1
432	1	1	1	0	0	0	0	0	0
433	1	1	1	1	1	1	1	1	1
434	1	1	1	1	1	1	1	1	1
435	1	1	1	1	1	1	1	1	1
436	1	1	1	0	0	0	1	1	1
437	1	1	1	0	0	0	1	1	1
438	1	1	1	0	0	0	1	1	1
439	1	1	1	1	1	1	0	0	0
440	1	1	1	0	0	0	1	1	1
441	1	1	1	1	1	1	0	0	0
442	1	1	1	1	1	1	0	0	0
443	1	1	1	1	1	1	0	0	0
444	1	1	1	1	1	1	1	1	1
445	1	1	1	1	1	1	1	1	1
446	1	1	1	1	1	1	1	1	1
447	0	0	0	0	0	0	0	0	0
448	1	1	1	0	0	0	1	1	1
449	1	1	1	0	0	0	1	1	1
450	1	1	1	1	1	1	1	1	1
451	1	1	1	0	0	0	0	0	0
452	1	1	1	0	0	0	1	1	1
453	1	1	1	0	0	0	1	1	1
454	1	1	1	0	0	0	1	1	1
455	1	1	1	0	0	0	0	0	0
456	1	1	1	0	0	0	0	0	0
457	1	1	1	1	1	1	1	1	1
458	1	1	1	1	0	1	1	1	1

## Sheet: Task 2
descriptor student	D4(Rater 1)	D4(Rater 3)	D4（final)	D5(Rater 1)	D5(Rater 3)	D5(final)	D6(Rater 1)	D6(Rater 3)	D6（final）	D7(Rater 1)	D7(Rater 3)	D7（final）	D8(Rater 1)	D8(Rater 3)	D8（final）
1	1	1	1	1	1	1	0	0	0	1	1	0	1	1	0
2	1	1	1	1	1	1	1	1	1	0	0	0	0	0	0
3	1	1	1	1	1	1	1	1	1	0	0	1	0	0	0
4	1	1	1	1	0	1	0	0	0	0	0	1	0	0	0
5	1	1	1	1	1	1	0	0	0	0	0	0	0	0	0
6	1	1	1	1	1	1	0	0	0	0	0	0	0	0	0
7	1	1	1	1	1	1	0	0	0	0	0	0	0	0	0
8	0	1	0	0	0	0	0	0	0	0	0	1	0	0	1
9	1	1	1	1	1	1	1	1	1	1	1	1	0	0	0
10	1	1	1	0	0	0	0	0	0	0	0	1	0	0	0
11	1	1	1	0	0	0	0	0	0	0	0	1	0	0	0
12	1	1	1	1	1	1	0	0	0	0	0	0	0	0	0
13	1	1	1	1	1	1	0	0	0	0	0	0	0	0	0
14	1	1	1	1	1	1	1	1	1	0	0	1	0	0	0
15	1	1	1	0	0	0	0	0	0	1	0	1	0	0	0
16	1	1	1	1	1	1	0	0	0	0	0	0	1	1	0
17	1	1	1	1	1	1	1	1	1	0	0	1	0	0	0
18	1	1	1	0	0	0	1	1	1	0	0	0	0	0	0
19	1	1	1	1	1	1	0	0	0	0	0	0	0	0	0
20	1	1	1	1	1	1	0	0	0	0	0	0	0	0	0
21	1	1	1	0	0	0	0	0	0	0	0	0	0	0	1
22	1	1	1	1	0	1	0	0	0	0	0	0	0	0	0
23	1	1	1	1	1	1	1	1	1	0	0	1	0	0	0
24	1	1	1	1	1	1	0	0	0	0	0	1	0	0	1
25	1	1	1	1	1	1	1	1	1	1	1	0	1	1	0
26	1	1	1	1	1	1	1	1	1	1	1	0	1	1	0
27	1	1	1	1	1	1	1	1	1	0	0	0	0	0	0
28	1	1	1	1	1	1	0	0	0	1	0	1	0	0	0
29	1	1	1	1	1	1	0	0	0	0	0	0	1	1	0
30	1	1	1	0	0	0	1	1	1	0	0	0	0	0	0
31	1	1	1	1	1	1	0	0	0	0	0	1	0	0	0
32	1	1	1	1	1	1	1	1	1	0	0	0	0	0	0
33	1	1	1	1	1	1	1	1	1	1	1	0	0	0	0
34	1	1	1	1	1	1	1	1	1	1	1	0	0	0	0
35	1	1	1	0	1	0	0	0	0	0	0	0	0	0	0
36	0	1	0	1	1	1	0	0	0	0	0	0	0	0	0
37	1	1	1	1	1	1	1	1	1	1	1	1	0	0	0
38	1	1	1	1	1	1	0	0	0	0	0	1	0	0	1
39	1	1	1	1	1	1	1	1	1	1	1	0	0	0	0
40	1	1	1	0	0	0	1	1	1	1	1	0	1	1	1
41	1	1	1	1	1	1	1	1	1	0	0	0	0	0	0
42	1	1	1	1	1	1	1	1	1	1	1	0	0	0	0
43	1	1	1	1	1	1	1	1	1	0	0	1	0	0	0
44	1	1	1	1	1	1	1	1	1	0	0	0	0	0	0
45	1	1	1	1	1	1	1	1	1	0	0	0	0	0	0
46	1	1	1	1	1	1	1	0	1	0	0	0	0	0	0
47	0	1	1	0	0	0	0	0	0	0	0	0	0	0	0
48	1	1	1	1	1	1	0	0	0	0	0	0	1	1	0
49	1	1	1	1	1	1	1	0	1	0	0	1	1	1	0
50	1	1	1	1	1	1	1	1	1	0	0	1	0	0	1
51	1	1	1	0	0	0	0	0	0	0	0	1	0	0	0
52	1	1	1	1	1	1	0	0	0	0	0	0	0	0	0
53	1	1	1	0	0	0	1	1	1	0	0	0	0	0	0
54	1	1	1	0	0	0	0	0	0	0	0	0	0	0	0
55	1	1	1	0	0	0	0	0	0	0	0	0	0	0	0
56	1	1	1	1	1	1	0	0	0	0	0	0	1	1	0
57	1	1	1	1	1	1	0	0	0	0	0	0	0	0	0
58	1	1	1	0	0	0	0	0	0	0	0	0	0	0	0
59	1	1	1	1	1	1	0	0	0	0	0	0	1	1	0
60	1	1	1	1	1	1	1	1	1	0	0	0	0	0	0
61	1	1	1	0	0	0	0	0	0	0	0	0	0	0	0
62	0	1	0	1	1	1	0	0	0	0	0	0	0	0	0
63	1	1	1	0	0	0	0	0	0	0	0	0	0	0	0
64	1	1	1	1	1	1	0	0	0	0	0	0	1	1	0
65	1	1	1	0	0	0	1	1	1	1	1	0	0	0	0
66	1	1	1	0	0	0	0	0	0	0	0	0	0	0	0
67	1	1	1	0	0	0	0	0	0	0	0	0	0	0	0
68	1	1	1	1	1	1	0	0	0	0	0	0	0	0	0
69	1	1	1	1	1	1	1	1	1	0	0	1	1	1	0
70	1	1	1	1	1	1	0	0	0	0	0	0	0	0	0
71	1	1	1	0	0	0	0	0	0	0	0	0	0	0	0
72	1	1	1	0	0	0	0	0	0	0	0	0	0	0	0
73	1	1	1	1	1	1	1	1	1	0	0	0	0	0	0
74	1	1	1	1	1	1	1	1	1	1	0	0	1	1	0
75	1	1	1	0	0	0	0	0	0	0	0	0	0	0	0
76	1	1	1	1	1	1	0	0	0	0	0	1	1	1	0
77	0	0	0	1	1	1	0	0	0	0	0	0	1	1	1
78	1	1	1	0	0	0	0	0	0	0	0	0	0	0	0
79	1	1	1	1	1	1	0	0	0	0	0	0	0	0	0
80	1	1	1	1	1	1	1	1	1	1	1	0	0	0	0
81	1	1	1	0	0	0	0	0	0	0	0	0	1	1	0
82	1	1	1	1	1	1	0	0	0	0	0	1	0	0	0
83	1	0	1	0	0	0	0	0	0	0	0	0	0	0	0
84	0	0	0	0	0	0	0	0	0	0	0	0	0	0	0
85	1	1	1	1	1	1	1	1	1	0	0	0	0	0	0
86	1	1	1	1	1	1	0	0	0	0	0	0	0	0	0
87	1	1	1	0	0	0	0	0	0	0	0	0	1	1	0
88	1	1	1	1	1	1	1	1	1	0	0	1	0	0	0
89	1	1	1	1	1	1	0	0	0	0	0	1	0	0	0
90	1	1	1	0	0	0	0	0	0	0	0	0	0	0	0
91	1	1	1	1	1	1	0	0	0	0	0	0	0	0	0
92	1	1	1	1	1	1	1	1	1	1	1	1	0	0	0
93	1	1	1	1	1	1	0	0	0	0	0	0	1	1	0
94	1	1	1	1	1	1	0	0	0	0	0	0	0	0	0
95	0	0	0	0	0	0	0	0	0	0	0	0	1	1	0
96	1	1	1	1	1	1	1	1	1	0	0	1	0	0	0
97	1	1	1	1	1	1	0	0	0	0	0	0	1	1	0
98	0	0	0	1	1	1	0	0	0	0	0	1	1	1	0
99	1	1	1	0	0	0	0	0	0	0	0	1	0	0	0
100	0	0	0	1	1	1	1	1	1	0	0	0	0	0	0
101	1	1	1	1	1	1	0	0	0	0	0	0	0	0	0
102	0	0	0	0	0	0	0	0	0	0	0	0	0	0	0
103	0	0	0	0	0	0	0	0	0	0	0	0	0	0	0
104	1	1	1	1	1	1	1	1	1	1	1	1	1	1	0
105	1	1	1	1	1	1	1	1	1	0	0	0	1	1	0
106	1	1	1	0	0	0	0	0	0	0	0	0	0	0	0
107	1	1	1	1	1	1	1	1	1	1	1	1	1	1	0
108	1	1	1	1	1	1	0	0	0	0	0	0	0	0	0
109	0	0	0	0	0	0	0	0	0	0	0	1	1	1	0
110	1	1	1	1	1	1	0	0	0	0	0	1	0	0	0
111	1	1	1	1	1	1	0	0	0	0	0	0	0	0	0
112	1	1	1	1	1	1	0	0	0	0	0	0	1	1	0
113	1	1	1	0	0	0	1	1	1	0	0	1	1	1	0
114	1	1	1	1	1	1	1	1	1	1	1	1	0	0	0
115	1	1	1	1	1	1	0	0	0	0	0	0	1	1	0
116	1	1	1	1	1	1	0	0	0	0	0	0	0	0	0
117	1	1	1	1	1	1	1	1	1	0	0	1	1	1	0
118	1	1	1	1	1	1	0	0	0	0	0	1	0	0	0
119	1	1	1	1	1	1	0	0	0	0	0	0	0	0	0
120	1	1	1	1	1	1	1	1	1	0	0	0	0	0	1
121	1	1	1	1	1	1	0	0	0	0	0	1	0	0	0
122	1	1	1	1	1	1	0	0	0	0	0	1	0	0	0
123	0	0	0	0	0	0	0	0	0	0	0	1	0	0	0
124	1	1	1	1	1	1	1	1	1	1	1	0	0	0	0
125	1	1	1	1	1	1	1	1	1	0	0	1	0	0	0
126	0	1	0	0	0	0	0	0	0	0	0	0	0	0	0
127	1	1	1	0	0	0	0	0	0	0	0	0	1	1	0
128	1	1	1	1	1	1	0	0	0	0	0	1	0	0	0
129	1	1	1	1	1	1	0	0	0	0	0	0	1	1	0
130	1	1	1	1	1	1	1	1	1	0	0	1	1	1	0
131	0	0	0	0	0	0	0	0	0	0	0	0	1	1	0
132	1	1	1	1	1	1	0	0	0	0	0	1	0	0	0
133	1	1	1	0	0	0	1	1	1	0	0	0	0	0	0
134	1	1	1	1	1	1	1	1	1	1	1	1	1	1	0
135	1	1	1	1	1	1	1	1	1	1	1	0	0	0	0
136	1	1	1	1	1	1	1	1	1	0	0	0	0	0	0
137	1	1	1	0	0	0	0	0	0	0	0	0	0	0	0
138	1	1	1	0	0	0	0	0	0	0	0	0	0	0	0
139	1	1	1	1	1	1	1	1	1	0	0	0	0	0	0
140	1	1	1	1	1	1	0	0	0	0	0	1	1	1	0
141	1	1	1	1	1	1	0	0	0	0	0	0	0	0	0
142	1	1	1	1	1	1	1	1	1	0	0	0	1	1	0
143	1	1	1	1	1	1	1	1	1	0	0	1	1	1	0
144	1	1	1	1	1	1	1	1	1	0	0	0	0	0	0
145	1	1	1	1	1	1	0	0	0	0	0	1	0	0	0
146	1	1	1	1	1	1	1	1	1	0	0	0	0	0	0
147	1	1	1	1	1	1	1	1	1	1	1	0	0	0	0
148	1	1	1	1	1	1	1	1	1	0	0	1	1	1	0
149	1	1	1	1	1	1	0	0	0	0	0	0	0	0	0
150	1	1	1	0	0	0	1	1	1	0	0	0	0	0	0
151	1	1	1	1	1	1	1	1	1	0	0	0	0	0	0
152	1	1	1	1	1	1	1	1	1	0	0	0	0	0	0
153	1	1	1	0	0	0	1	1	1	0	0	0	1	1	0
154	1	1	1	1	1	1	1	1	1	0	0	0	0	0	0
155	1	1	1	0	0	0	0	0	0	0	0	1	0	0	0
156	1	1	1	1	1	1	1	1	1	1	1	0	0	0	0
157	1	1	1	1	1	1	1	1	1	0	0	1	0	0	0
158	1	1	1	0	0	0	0	0	0	0	0	0	0	0	0
159	1	1	1	1	1	1	1	1	1	0	0	1	0	0	0
160	1	1	1	1	1	1	1	1	1	0	0	0	0	0	0
161	1	1	1	1	1	1	0	0	0	0	0	0	0	0	0
162	1	1	1	1	1	1	1	1	1	0	0	0	1	1	0
163	1	1	1	1	1	1	1	1	1	0	0	0	0	0	0
164	1	1	1	1	1	1	1	1	1	0	0	1	1	1	1
165	1	1	1	0	0	0	0	0	0	0	0	1	0	0	0
166	1	1	1	1	1	1	0	0	0	0	0	0	0	0	0
167	1	1	1	0	0	0	1	1	1	0	0	1	1	1	0
168	1	1	1	1	1	1	1	1	1	0	0	0	0	0	0
169	1	1	1	1	1	1	1	1	1	0	0	0	0	0	0
170	1	1	1	1	1	1	1	1	1	0	0	1	0	0	0
171	0	0	0	0	0	0	0	0	0	0	0	0	0	0	0
172	1	1	1	1	1	1	1	1	1	0	0	1	0	0	0
173	1	1	1	1	1	1	1	1	1	0	0	0	0	0	0
174	1	1	1	0	0	0	0	0	0	0	0	1	0	0	0
175	1	1	1	0	0	0	1	1	1	0	0	1	1	1	0
176	1	1	1	1	1	1	0	0	0	0	0	0	0	0	0
177	1	1	1	1	1	1	0	0	0	0	0	0	0	0	0
178	1	1	1	0	0	0	0	0	0	0	0	0	1	1	0
179	1	1	1	1	1	1	1	1	1	0	0	1	0	0	0
180	1	1	1	1	1	1	1	1	1	0	0	1	1	1	0
181	1	1	1	0	0	0	1	1	1	0	0	1	1	1	0
182	1	1	1	1	1	1	0	0	0	0	0	0	0	0	0
183	1	1	1	0	1	1	0	0	0	0	0	0	0	0	0
184	1	1	1	1	1	1	1	1	1	0	0	0	0	0	0
185	1	1	1	0	0	0	1	1	1	0	0	0	0	0	0
186	1	1	1	1	1	1	0	0	0	0	0	0	0	0	0
187	1	1	1	1	1	1	1	1	1	1	1	0	0	0	0
188	1	1	1	1	1	1	0	0	0	0	0	1	0	0	0
189	1	1	1	1	1	1	1	1	1	1	1	1	0	0	0
190	1	1	1	1	1	1	1	1	1	0	0	0	0	0	0
191	1	1	1	0	0	0	1	1	1	0	0	0	0	0	0
192	1	1	1	1	1	1	0	0	0	0	0	0	0	0	0
193	1	1	1	1	1	1	0	0	0	0	0	0	0	0	0
194	1	1	1	1	1	1	0	0	0	0	0	0	0	0	0
195	1	1	1	1	1	1	0	0	0	0	0	0	0	0	0
196	1	1	1	1	1	1	0	0	0	0	0	0	0	0	0
197	1	1	1	0	0	0	0	0	0	0	0	0	0	0	0
198	1	1	1	1	1	1	0	0	0	0	0	0	0	0	0
199	1	1	1	1	1	1	1	1	1	1	1	1	0	0	0
200	1	1	1	1	1	1	0	0	0	0	0	0	0	0	0
201	1	1	1	1	1	1	1	1	1	0	0	0	0	0	0
202	1	1	1	1	1	1	0	0	0	0	0	0	0	0	0
203	1	1	1	1	1	1	1	1	1	1	1	0	0	0	1
204	1	1	1	1	1	1	0	0	0	0	0	0	0	0	0
205	1	1	1	1	1	1	0	0	0	0	0	0	0	0	0
206	1	1	1	1	1	1	0	0	0	0	0	1	1	1	0
207	1	1	1	0	0	0	0	0	0	0	0	0	0	0	0
208	1	1	1	1	1	1	1	1	1	0	0	0	0	0	0
209	1	1	1	0	0	0	0	0	0	0	0	0	0	0	0
210	1	1	1	1	1	1	0	0	0	0	0	1	0	0	0
211	1	1	1	1	1	1	0	0	0	0	0	0	0	0	0
212	1	1	1	1	1	1	1	1	1	1	1	0	0	0	0
213	1	1	1	0	0	0	0	0	0	0	0	0	1	1	0
214	1	1	1	1	1	1	1	1	1	0	0	1	0	0	0
215	1	1	1	1	1	1	1	1	1	0	0	0	0	0	0
216	1	1	1	1	1	1	0	0	0	0	0	0	0	0	0
217	1	1	1	1	1	1	0	0	0	1	1	1	1	1	0
218	1	1	1	1	1	1	1	1	1	0	0	1	0	0	0
219	1	1	1	1	1	1	0	0	0	0	0	1	0	0	0
220	1	1	1	0	0	0	1	1	1	0	0	0	1	1	1
221	1	1	1	1	1	1	0	0	0	0	0	0	0	0	1
222	1	1	1	1	1	1	0	0	0	1	1	0	1	1	0
223	1	1	1	1	1	1	1	1	1	0	0	0	1	1	0
224	1	1	1	1	1	1	0	0	0	0	0	0	0	0	0
225	1	1	1	1	1	1	1	1	1	0	0	0	0	0	0
226	1	1	1	1	1	1	0	0	0	0	0	1	0	0	0
227	1	1	1	1	1	1	0	0	0	0	0	0	0	0	0
228	1	1	1	1	1	1	1	1	1	0	0	0	0	0	0
229	1	1	1	1	1	1	0	0	0	0	0	0	0	0	0
230	1	1	1	1	1	1	0	0	0	0	0	0	0	0	0
231	1	1	1	0	0	0	1	1	1	0	0	0	0	0	0
232	1	1	1	1	1	1	0	0	0	1	1	0	0	0	0
233	1	1	1	1	1	1	1	1	1	0	0	0	0	0	0
234	1	1	1	1	1	1	0	0	0	0	0	0	0	0	0
235	1	1	1	1	1	1	1	1	1	1	1	0	0	0	0
236	1	1	1	1	1	1	1	1	1	0	0	0	0	0	0
237	1	1	1	1	1	1	0	0	0	0	0	0	1	1	0
238	1	1	1	0	0	0	1	1	1	0	0	0	0	0	0
239	1	1	1	1	1	1	0	0	0	0	0	0	0	0	0
240	1	1	1	1	1	1	0	0	0	0	0	1	0	0	0
241	1	1	1	1	1	1	0	0	0	0	0	0	0	0	0
242	1	1	1	1	1	1	0	0	0	0	0	0	0	0	0
243	1	1	1	1	1	1	0	0	0	0	0	1	0	0	0
244	1	1	1	1	1	1	0	0	0	0	0	0	0	0	0
245	1	1	1	1	1	1	1	0	0	0	0	1	0	0	0
246	1	1	1	1	1	1	1	1	1	0	0	0	0	0	0
247	1	1	1	1	1	1	0	0	0	0	0	0	0	0	0
248	1	1	1	1	1	1	0	0	0	0	0	0	0	0	0
249	1	1	1	1	1	1	1	1	1	1	1	1	0	0	0
250	1	1	1	1	1	1	0	0	0	0	0	1	0	0	1
251	1	1	1	0	0	0	0	0	0	0	0	0	0	0	0
252	1	1	1	1	1	1	1	1	1	0	0	0	0	0	0
253	1	1	1	1	1	1	0	0	0	0	0	0	0	0	0
254	1	1	1	1	1	1	0	0	0	0	0	0	0	0	0
255	1	1	1	1	1	1	1	1	1	0	0	0	0	0	0
256	1	1	1	1	1	1	0	0	0	0	0	0	0	0	0
257	0	1	0	0	0	0	0	0	0	0	0	0	0	0	0
258	1	1	1	0	0	0	0	0	0	0	0	0	1	1	0
259	1	1	1	1	1	1	1	1	1	0	0	1	0	0	1
260	1	1	1	1	1	1	0	0	0	0	0	0	1	1	0
261	1	1	1	1	1	1	0	0	0	0	0	0	1	1	0
262	0	0	0	0	0	0	1	1	1	0	0	0	0	0	0
263	0	0	0	1	1	1	0	0	0	0	0	0	0	0	0
264	1	1	1	1	1	1	0	0	0	0	0	0	0	0	0
265	1	1	1	0	0	0	0	0	0	0	0	0	0	0	0
266	1	1	1	1	1	1	0	0	0	0	0	0	0	0	0
267	0	0	0	0	0	0	0	0	0	0	0	0	0	0	0
268	1	1	1	0	0	0	0	0	0	0	0	1	0	0	0
269	0	0	0	0	0	0	0	0	0	0	0	0	0	0	0
270	1	1	1	1	1	1	0	0	0	0	0	0	0	0	0
271	1	1	1	0	0	0	0	0	0	0	0	0	0	0	0
272	1	1	1	1	1	1	1	1	1	0	0	0	0	0	0
273	1	1	1	1	1	1	1	1	1	0	0	0	0	0	0
274	1	1	1	1	1	1	1	1	1	0	0	1	0	0	0
275	1	1	1	1	1	1	1	1	1	0	0	0	0	0	0
276	1	1	1	1	1	1	0	0	0	0	0	1	0	0	0
277	1	1	1	1	1	1	1	1	1	0	0	1	0	0	1
278	1	1	1	1	1	1	1	1	1	1	1	1	0	0	0
279	0	0	0	0	0	0	0	0	0	0	0	1	0	0	0
280	1	1	1	0	0	0	0	0	0	0	0	1	0	0	0
281	1	1	1	0	0	0	0	0	0	0	0	1	0	0	0
282	0	0	0	0	0	0	1	1	1	0	0	0	0	0	0
283	1	1	1	1	1	1	1	1	1	0	0	1	0	0	0
284	1	1	1	1	1	1	0	0	0	0	0	0	0	0	0
285	1	1	1	1	1	1	0	0	0	0	0	0	0	0	0
286	1	1	1	1	1	1	1	1	1	0	0	0	0	0	0
287	1	1	1	1	1	1	0	0	0	0	0	1	1	1	0
288	1	1	1	0	0	0	0	0	0	1	0	0	0	0	0
289	1	1	1	1	1	1	1	1	1	1	0	1	0	0	0
290	1	1	1	1	1	1	0	0	0	1	1	0	0	0	0
291	1	1	1	1	1	1	1	1	1	1	0	1	1	1	0
292	1	1	1	1	1	1	0	0	0	0	0	1	0	0	0
293	1	1	1	1	1	1	0	0	0	0	0	0	0	0	0
294	1	1	1	1	1	1	1	1	1	1	0	1	0	0	0
295	1	1	1	1	1	1	0	0	0	0	0	0	0	0	0
296	1	1	1	1	1	1	0	0	0	0	0	0	0	0	0
297	1	1	1	1	1	1	0	0	0	0	0	0	0	0	0
298	1	1	1	1	1	1	1	1	1	0	0	0	0	0	0
299	1	1	1	1	1	1	0	0	0	0	0	0	1	1	0
300	1	1	1	1	1	1	1	1	1	0	0	1	0	0	0
301	0	0	0	0	0	0	1	1	1	0	0	0	0	0	1
302	1	1	1	0	0	0	0	0	0	0	0	0	0	0	0
303	1	1	1	0	0	0	0	0	0	0	0	0	0	0	0
304	1	1	1	1	1	1	0	0	0	0	0	0	0	0	0
305	1	1	1	1	1	1	0	0	0	0	0	1	1	1	0
306	1	1	1	1	1	1	1	1	1	0	0	0	0	0	0
307	1	1	1	0	0	0	0	0	0	0	0	1	0	0	0
308	1	1	1	1	1	1	1	1	1	1	0	1	1	1	0
309	1	1	1	1	1	1	0	0	0	0	0	0	1	1	0
310	1	1	1	0	0	0	0	0	0	0	0	0	0	0	0
311	1	1	1	1	1	1	0	0	0	0	0	1	0	0	1
312	1	1	1	0	0	0	0	0	0	0	0	0	0	0	0
313	1	1	1	0	0	0	0	0	0	0	0	0	0	0	0
314	0	0	0	0	0	0	1	1	1	0	0	0	0	0	0
315	1	1	1	1	1	1	0	0	0	0	0	1	0	0	0
316	1	1	1	1	1	1	1	1	1	1	0	0	1	1	0
317	1	1	1	1	1	1	0	0	0	0	0	1	0	0	0
318	1	1	1	0	0	0	1	1	1	0	0	0	0	0	0
319	1	1	1	1	1	1	1	1	1	0	1	1	1	1	0
320	1	1	1	1	1	1	0	0	0	0	0	0	0	0	1
321	1	1	1	1	1	1	0	0	0	0	0	1	0	0	0
322	1	1	1	1	1	1	1	1	1	0	0	1	0	0	0
323	0	1	1	0	0	0	0	0	0	0	0	0	0	0	0
324	0	0	0	0	0	0	0	0	0	0	0	0	0	0	0
325	1	1	1	0	0	0	0	0	0	0	0	1	0	0	0
326	1	1	1	1	1	1	1	1	1	0	0	0	0	0	0
327	1	1	1	1	1	1	0	0	0	0	0	0	0	0	0
328	1	1	1	1	1	1	0	0	0	0	0	0	0	0	0
329	0	0	0	1	1	1	0	0	0	0	0	0	0	0	0
330	1	1	1	0	0	0	0	0	0	0	0	1	1	1	0
331	1	1	1	1	1	1	1	1	1	1	1	1	0	0	1
332	1	1	1	0	0	0	0	0	0	0	0	0	0	0	0
333	1	1	1	1	1	1	1	1	1	0	0	1	1	1	0
334	1	1	1	1	1	1	1	1	1	1	0	0	0	0	0
335	1	1	1	1	1	1	1	1	1	0	0	0	0	0	0
336	1	1	1	0	0	0	0	0	0	0	0	0	0	0	0
337	1	1	1	1	1	1	1	1	1	0	0	0	0	0	0
338	1	1	1	1	1	1	1	1	1	0	0	0	0	0	0
339	1	1	1	1	1	1	1	1	1	1	1	1	0	0	0
340	1	1	1	1	1	1	0	0	0	0	0	1	0	0	0
341	1	1	1	0	0	0	0	0	0	0	0	0	1	1	0
342	1	1	1	1	1	1	1	1	1	0	0	0	1	1	0
343	1	1	1	0	0	0	1	1	1	0	0	1	0	0	0
344	1	1	1	1	1	1	0	0	0	0	0	0	0	0	0
345	1	1	1	0	0	0	0	0	0	0	0	0	0	0	0
346	1	1	1	1	1	1	0	0	0	0	0	0	0	0	0
347	1	1	1	0	0	0	0	0	0	0	0	0	0	0	0
348	1	1	1	1	1	1	1	1	1	1	1	1	1	1	0
349	1	1	1	0	0	0	0	0	0	0	0	0	0	0	0
350	1	1	1	1	1	1	0	0	0	0	0	0	0	0	0
351	1	1	1	1	1	1	1	1	1	0	0	1	1	1	0
352	1	1	1	1	1	1	1	1	1	1	1	0	0	0	0
353	1	1	1	1	1	1	1	1	1	0	0	1	0	0	0
354	1	1	1	0	0	0	1	1	1	1	0	1	0	0	0
355	1	1	1	1	1	1	1	1	1	1	0	0	0	0	0
356	1	1	1	1	1	1	1	1	1	0	0	0	0	0	0
357	1	1	1	1	1	1	1	1	1	1	1	1	1	1	0
358	1	1	1	0	1	0	1	1	1	1	1	0	0	0	0
359	1	1	1	1	1	1	0	0	0	0	0	0	0	0	0
360	1	1	1	1	1	1	0	0	0	0	0	1	0	0	0
361	1	1	1	0	0	0	0	0	0	0	0	1	0	0	0
362	1	1	1	1	1	1	1	1	1	0	0	0	1	1	0
363	1	1	1	1	1	1	0	0	0	0	0	1	0	0	0
364	1	1	1	0	0	0	1	1	1	1	1	1	0	0	1
365	1	1	1	1	1	1	0	0	0	0	0	1	0	0	0
366	1	1	1	1	1	1	0	0	0	0	0	1	0	0	0
367	1	1	1	1	1	1	1	1	1	0	0	1	0	0	0
368	1	1	1	0	0	0	1	1	1	1	0	1	0	0	1
369	1	1	1	0	0	0	0	0	0	0	0	0	0	0	0
370	1	1	1	1	1	1	0	0	0	0	0	0	1	1	0
371	1	1	1	1	1	1	0	0	0	0	0	0	0	0	0
372	1	1	1	1	1	1	1	1	1	1	0	1	1	1	0
373	1	1	1	1	1	1	0	0	0		0	1	0	0	0
374	1	1	1	0	0	0	1	1	1	1	0	0	0	0	0
375	1	1	1	1	1	1	0	0	0	0	0	1	1	1	0
376	0	0	0	0	0	0	0	0	0	0	0	1	0	0	0
377	1	1	1	1	1	1	0	0	0	0	0	0	1	1	0
378	1	1	1	0	0	0	1	1	1	1	1	1	0	0	0
379	1	1	1	1	1	1	0	0	0	0	0	1	0	0	0
380	1	1	1	0	0	0	1	1	1	0	0	1	0	0	0
381	1	1	1	1	1	1	0	0	0	0	0	0	0	0	0
382	1	1	1	1	1	1	1	1	1	1	0	0	0	0	0
383	1	1	1	0	0	0	1	1	1	0	0	1	1	1	0
384	1	1	1	0	0	0	0	0	0	0	0	0	0	0	0
385	1	1	1	1	1	1	0	0	0	0	0	0	0	0	0
386	1	1	1	1	1	1	1	1	1	0	0	0	0	0	0
387	1	1	1	1	1	1	0	0	0	0	0	1	0	0	0
388	1	1	1	1	1	1	0	0	0	0	0	1	0	0	0
389	1	1	1	0	0	0	0	0	0	0	0	1	0	0	0
390	1	1	1	1	1	1	1	1	1	0	0	1	0	0	0
391	1	1	1	1	1	1	1	1	1	1	1	0	0	0	0
392	1	1	1	1	1	1	0	0	0	0	0	1	0	0	0
393	1	1	1	1	1	1	0	0	0	0	0	0	0	0	0
394	1	1	1	0	0	0	0	0	0	0	0	1	0	0	0
395	1	1	1	0	0	0	0	0	0	0	0	0	0	0	0
396	1	1	1	1	1	1	0	0	0	0	0	0	0	0	0
397	1	1	1	0	0	0	1	1	1	0	0	1	0	0	0
398	1	1	1	1	1	1	0	0	0	0	0	0	0	0	0
399	1	1	1	0	0	0	1	1	1	1	0	1	0	0	1
400	0	0	0	0	0	0	0	0	0	0	0	1	0	0	1
401	1	1	1	1	1	1	0	0	0	0	0	1	0	0	0
402	1	1	1	0	0	0	0	0	0	0	0	0	0	0	1
403	1	1	1	0	0	0	0	0	0	0	0	0	0	0	0
404	1	1	1	0	0	0	0	0	0	0	0	0	0	0	0
405	1	1	1	1	1	1	0	0	0	0	0	0	1	1	0
406	1	1	1	1	1	1	1	1	1	0	0	0	1	1	0
407	1	1	1	0	0	0	1	1	1	1	0	1	1	1	0
408	1	1	1	1	1	1	0	0	0	0	0	0	0	0	0
409	1	1	1	0	0	0	0	0	0	0	0	1	0	0	0
410	1	1	1	0	0	0	1	1	1	0	0	1	0	0	0
411	1	1	1	0	0	0	0	0	0	0	0	0	1	1	0
412	1	1	1	1	1	1	0	0	0	0	0	1	0	0	0
413	1	1	1	0	0	0	1	1	1	0	0	0	0	0	0
414	1	1	1	1	1	1	1	1	1	1	0	1	0	0	0
415	1	1	1	1	1	1	0	0	0	0	0	0	0	0	0
416	1	1	1	1	1	1	0	0	0	0	0	0	0	0	0
417	1	1	1	1	1	1	0	0	0	0	0	0	0	0	0
418	1	1	1	1	1	1	0	0	0	0	0	0	0	0	0
419	1	1	1	0	0	0	1	1	1	0	0	1	0	0	0
420	1	1	1	1	0	1	0	0	0	0	0	1	0	0	0
421	1	1	1	1	1	1	1	1	1	1	1	1	1	1	0
422	1	1	1	1	1	1	1	1	1	1	1	0	1	1	0
423	1	1	1	0	0	0	1	0	1	0	0	0	0	0	0
424	0	0	0	1	1	1	0	0	0	0	0	0	0	0	0
425	1	1	1	0	0	0	1	1	1	0	0	1	0	0	0
426	1	1	1	0	0	0	0	0	0	0	0	0	0	0	1
427	1	1	1	0	0	0	0	0	0	0	0	1	1	1	0
428	1	1	1	1	1	1	0	0	0	0	0	1	1	1	0
429	1	1	1	1	1	1	1	1	1	0	0	0	1	1	0
430	1	1	1	0	0	0	0	0	0	0	0	1	1	1	1
431	1	1	1	1	1	1	1	1	1	0	0	1	1	1	1
432	0	0	0	0	0	0	0	0	0	0	0	1	0	0	0
433	1	1	1	0	0	0	0	0	0	0	0	1	1	1	0
434	1	1	1	1	1	1	1	1	1	1	1	1	0	0	0
435	1	1	1	1	1	1	0	0	0	0	0	1	0	0	0
436	1	1	1	1	1	1	1	1	1	1	1	1	0	0	0
437	0	0	0	0	0	0	0	0	0	0	0	1	0	0	0
438	1	1	1	0	0	0	1	1	1	1	1	1	0	0	0
439	1	1	1	1	1	1	0	0	0	0	0	1	0	0	0
440	1	1	1	0	0	0	0	0	0	0	0	0	1	0	0
441	1	1	1	1	1	1	0	0	0	0	0	0	1	1	1
442	1	1	1	1	1	1	1	1	1	0	0	1	0	0	0
443	1	1	1	1	1	1	0	0	0	0	0	1	1	1	0
444	1	1	1	1	1	1	1	1	1	0	0	0	1	1	0
445	1	1	1	1	1	1	0	0	0	0	0	0	0	0	0
446	1	1	1	1	1	1	1	1	1	0	0	1	0	0	0
447	1	1	1	1	1	1	1	1	1	0	0	0	0	0	1
448	1	1	1	1	1	1	1	1	1	0	0	1	0	0	0
449	1	1	1	1	1	1	0	0	0	0	0	0	0	0	0
450	1	1	1	1	1	1	0	0	0	0	0	1	0	0	0
451	1	1	1	1	1	1	1	1	1	1	1	1	0	0	1
452	1	1	1	0	0	0	0	0	0	0	0	1	0	0	0
453	1	1	1	0	0	0	0	0	0	0	0	0	0	0	0
454	1	1	1	1	1	1	1	1	1	0	0	1	0	1	1
455	1	1	1	0	0	0	1	1	1	1	1	0	0	0	0
456	1	1	1	1	1	1	1	1	1	0	0	1	1	1	0
457	1	1	1	1	1	1	1	1	1	0	0	1	0	0	0
458	1	1	1	0	0	0	1	1	1	0	0	1	0	0	0

## Sheet: Task 3
descriptor student	D9(Rater 1)	D9(Rater 4)	D9（final）	D10(Rater 1)	D10(Rater 4)	D10（final）	D11(Rater 1)	D11(Rater 4)	D11(final)	D12(Rater 1)	D12(Rater 4)	D12（final）	D13(Rater 1)	D13(Rater 4)	D13（final）	D14(Rater 1)	D14(Rater 4)	D14(final)
1	1	1	1	1	1	1	0	0	0	1	1	1	1	1	1	1	1	1
2	1	1	1	1	1	1	1	1	1	0	0	0	0	0	0	1	1	1
3	0	0	0	0	0	0	0	0	0	0	0	0	1	1	1	0	0	0
4	1	1	1	1	1	1	0	0	0	0	0	0	0	0	0	0	0	0
5	1	1	1	1	1	1	1	1	1	1	1	1	0	0	0	0	0	0
6	1	1	1	0	0	0	1	0	0	0	0	0	1	1	1	1	1	1
7	1	1	1	1	1	1	0	0	0	1	1	1	1	1	1	0	0	0
8	0	0	0	0	0	0	0	0	0	0	0	0	1	1	1	1	1	1
9	1	1	1	1	1	1	0	0	0	1	1	1	1	1	1	0	0	0
10	1	1	1	0	1	0	0	0	0	0	0	0	1	1	1	0	0	0
11	1	1	1	1	1	1	0	0	0	1	1	1	1	1	1	0	0	0
12	0	0	0	1	0	1	0	0	0	0	0	0	0	0	0	0	0	0
13	1	0	1	0	1	0	0	0	0	1	1	1	0	1	0	0	0	0
14	1	0	1	0	0	0	0	0	0	1	0	1	0	0	0	1	1	1
15	1	1	1	1	1	1	0	0	0	0	0	0	0	0	0	1	1	1
16	0	0	0	0	0	0	0	0	0	0	0	0	1	1	1	1	1	1
17	1	1	1	1	1	1	0	0	0	1	1	1	0	0	0	0	0	0
18	1	1	1	1	1	1	1	1	1	1	1	1	1	1	1	1	0	1
19	1	1	1	0	0	0	1	1	1	0	0	0	1	1	1	0	0	0
20	1	1	1	0	0	0	0	0	0	0	0	0	0	0	0	0	0	0
21	1	1	1	0	0	0	0	0	0	0	0	0	0	0	0	0	0	0
22	1	1	1	1	1	1	0	0	0	0	0	0	1	1	1	1	1	1
23	1	1	1	1	1	1	0	0	0	0	0	0	1	1	1	1	1	1
24	1	1	1	1	1	1	1	1	1	1	1	1	0	0	0	1	1	1
25	1	1	1	1	1	1	0	0	0	0	0	0	0	0	0	0	0	0
26	1	1	1	0	0	0	0	0	0	1	1	1	1	1	1	1	1	1
27	1	1	1	0	0	0	1	1	1	0	0	0	1	1	1	1	1	1
28	1	1	1	1	1	1	0	0	0	0	0	0	0	1	1	0	0	0
29	1	1	1	1	1	1	0	0	0	0	0	0	1	1	1	1	1	1
30	1	1	1	0	0	0	0	0	0	0	0	0	0	0	0	0	0	0
31	1	1	1	1	1	1	0	0	0	0	0	0	1	1	1	1	1	1
32	1	1	1	1	1	1	0	0	0	1	1	1	1	1	1	1	1	1
33	1	1	1	0	0	0	0	0	0	1	1	1	1	1	1	0	0	0
34	1	1	1	0	0	0	0	0	0	1	1	1	1	1	1	1	1	1
35	1	1	1	1	1	1	0	0	0	1	1	1	0	0	0	0	0	0
36	1	1	1	1	1	1	0	0	0	1	1	1	1	1	1	0	0	0
37	0	1	0	0	0	0	1	1	1	1	1	1	0	0	0	1	1	1
38	1	1	1	1	1	1	0	0	0	1	1	1	0	0	0	1	1	1
39	1	1	1	0	0	0	0	0	0	1	1	1	1	1	1	0	0	0
40	1	1	1	1	1	1	0	0	0	1	1	1	1	1	1	0	0	0
41	1	1	1	0	1	0	1	1	1	1	1	1	0	0	0	0	0	0
42	1	1	1	1	1	1	1	1	1	0	1	0	1	1	1	1	1	1
43	1	1	1	1	1	1	0	0	0	0	0	0	1	1	1	1	1	1
44	1	1	1	1	1	1	0	0	0	1	1	1	1	1	1	1	1	1
45	1	1	1	1	1	1	1	1	1	0	1	0	0	1	0	1	1	1
46	1	1	1	1	1	1	0	0	0	0	0	0	1	1	1	0	0	0
47	1	1	1	1	1	1	0	0	0	1	1	1	0	0	0	1	1	1
48	1	1	1	1	1	1	1	1	1	0	0	0	1	1	1	1	1	1
49	1	1	1	1	1	1	0	0	0	1	1	1	0	0	0	1	0	1
50	1	1	1	0	0	0	1	1	1	0	0	0	1	1	1	1	1	1
51	1	1	1	1	1	1	1	1	1	0	0	0	0	0	0	0	0	0
52	0	0	0	0	0	0	0	0	0	1	1	1	0	0	0	0	0	0
53	1	1	1	1	1	1	0	0	0	0	0	0	0	0	0	1	1	1
54	1	1	1	1	1	1	0	0	0	0	0	0	0	0	0	0	0	0
55	1	1	1	1	1	1	1	0	1	1	1	1	1	1	1	1	1	1
56	1	1	1	0	0	0	1	1	1	1	1	1	1	1	1	1	1	1
57	1	1	1	0	0	0	0	0	0	0	0	0	0	0	0	0	0	0
58	1	1	1	1	1	1	0	0	0	0	0	0	1	1	1	1	1	1
59	0	0	0	0	0	0	0	0	0	0	0	0	1	1	1	0	0	0
60	0	0	0	0	0	0	0	0	0	1	1	1	1	1	1	1	1	1
61	1	1	1	1	1	1	0	0	0	0	0	0	0	0	0	1	1	1
62	1	1	1	1	1	1	0	0	0	0	0	0	0	0	0	1	1	1
63	1	1	1	1	1	1	0	0	0	1	1	1	1	1	1	1	1	1
64	1	0	1	1	1	1	0	0	0	1	1	1	0	0	0	0	0	0
65	1	1	1	1	1	1	0	0	0	0	0	0	0	0	0	1	1	1
66	1	1	1	0	0	0	0	0	0	0	0	0	0	0	0	0	0	0
67	0	0	0	0	0	0	0	0	0	0	0	0	1	1	1	0	0	0
68	1	1	1	0	0	0	0	0	0	1	1	1	1	1	1	1	1	1
69	1	1	1	0	0	0	1	1	1	0	0	0	0	0	0	0	0	0
70	1	1	1	0	0	0	0	0	0	0	0	0	0	0	0	0	0	0
71	1	1	1	0	0	0	0	0	0	0	0	0	1	1	1	1	1	1
72	1	1	1	0	0	0	0	0	0	0	0	0	0	0	0	0	0	0
73	1	1	1	1	1	1	0	0	0	0	0	0	0	0	0	1	1	1
74	1	1	1	1	1	1	0	0	0	1	1	1	0	1	0	0	0	0
75	1	1	1	1	1	1	0	0	0	1	1	1	0	0	0	0	0	0
76	1	1	1	1	1	1	0	0	0	0	0	0	1	1	1	1	1	1
77	1	1	1	0	0	0	0	0	0	0	0	0	0	0	0	0	0	0
78	1	1	1	1	1	1	0	0	0	0	0	0	1	1	1	0	0	0
79	1	1	1	1	1	1	1	1	1	1	1	1	1	1	1	1	1	1
80	1	1	1	1	1	1	0	0	0	0	0	0	1	1	1	1	1	1
81	1	1	1	0	0	0	0	0	0	0	0	0	0	0	0	1	1	1
82	1	1	1	1	1	1	1	1	1	0	0	0	0	0	0	1	1	1
83	1	1	1	0	0	0	0	0	0	0	0	0	0	0	0	0	0	0
84	1	1	1	0	0	0	0	0	0	0	0	0	1	1	1	1	1	1
85	1	1	1	1	1	1	1	1	1	1	1	1	0	0	0	0	0	0
86	1	1	1	1	1	1	0	0	0	0	0	0	0	0	0	0	0	0
87	1	1	1	1	1	1	1	1	1	1	1	1	0	0	0	0	0	0
88	1	1	1	0	0	0	1	1	1	1	1	1	0	0	0	1	1	1
89	1	1	1	0	0	0	0	0	0	1	1	1	0	0	0	0	0	0
90	1	1	1	1	1	1	0	0	0	1	1	1	1	1	1	0	0	0
91	1	1	1	1	1	1	0	0	0	0	0	0	1	1	1	0	0	0
92	1	1	1	1	1	1	0	0	0	1	1	1	1	1	1	1	0	1
93	1	1	1	1	1	1	0	0	0	1	1	1	1	1	1	1	1	1
94	1	1	1	1	1	1	0	0	0	0	0	0	1	1	1	0	0	0
95	0	1	0	0	1	0	0	0	0	0	0	0	0	0	0	0	0	0
96	1	1	1	1	1	1	0	0	0	0	0	0	0	0	0	0	0	0
97	1	1	1	1	1	1	0	0	0	0	0	0	0	0	0	1	1	1
98	1	1	1	0	0	0	1	1	1	1	1	1	0	0	0	0	0	0
99	1	1	1	1	1	1	0	0	0	0	0	0	1	1	1	1	1	1
100	1	1	1	1	1	1	0	0	0	1	1	1	1	1	1	0	0	0
101	1	1	1	0	0	0	0	0	0	0	0	0	1	1	1	0	0	0
102	1	1	1	1	1	1	0	0	0	1	1	1	1	1	1	0	0	0
103	1	1	1	0	0	0	0	0	0	1	1	1	0	0	0	0	0	0
104	1	1	1	1	1	1	1	1	1	1	1	1	0	0	0	0	0	0
105	1	1	1	1	1	1	0	0	0	1	1	1	1	1	1	1	1	1
106	0	0	0	0	0	0	0	0	0	0	0	0	1	1	1	0	0	0
107	1	1	1	1	1	1	0	0	0	1	1	1	1	1	1	1	1	1
108	1	1	1	1	1	1	0	0	0	0	0	0	0	0	0	0	0	0
109	1	1	1	0	0	0	0	0	0	0	0	0	1	1	1	1	1	1
110	1	1	1	1	1	1	0	0	0	0	0	0	1	1	1	0	0	0
111	0	0	0	0	1	0	0	0	0	0	0	0	1	1	1	0	0	0
112	1	1	1	1	1	1	1	1	1	1	1	1	1	1	1	1	1	1
113	1	1	1	1	1	1	0	0	0	1	1	1	0	0	0	0	0	0
114	1	1	1	1	1	1	0	0	0	1	1	1	1	1	1	1	1	1
115	1	1	1	1	1	1	0	0	0	1	1	1	1	1	1	1	1	1
116	1	1	1	1	1	1	0	0	0	0	0	0	1	1	1	1	1	1
117	1	1	1	1	1	1	0	0	0	0	1	0	0	0	0	1	1	1
118	1	1	1	1	1	1	0	0	0	0	0	0	0	0	0	0	0	0
119	1	1	1	0	0	0	0	0	0	0	0	0	0	0	0	1	1	1
120	0	0	0	0	0	0	0	0	0	0	0	0	0	0	0	0	0	0
121	1	1	1	1	1	1	0	0	0	0	0	0	0	0	0	0	0	0
122	1	1	1	1	1	1	0	0	0	1	1	1	1	1	1	1	1	1
123	1	1	1	1	1	1	0	0	0	0	0	0	0	1	0	0	0	0
124	1	1	1	1	1	1	1	1	1	0	0	0	1	1	1	1	1	1
125	1	1	1	0	0	0	0	0	0	0	0	0	1	1	1	0	0	0
126	1	1	1	0	0	0	0	0	0	1	1	1	1	1	1	0	0	0
127	1	1	1	1	1	1	0	0	0	0	0	0	0	0	0	0	0	0
128	1	1	1	1	1	1	1	1	1	0	0	0	0	0	0	1	1	1
129	1	1	1	1	1	1	1	1	1	1	1	1	0	0	0	0	0	0
130	1	1	1	1	1	1	0	0	0	0	0	0	0	0	0	1	0	1
131	1	1	1	1	1	1	0	0	0	0	0	0	0	0	0	1	1	1
132	1	1	1	0	0	0	1	1	1	1	1	1	0	1	1	1	0	1
133	1	1	1	1	1	1	0	0	0	1	1	1	1	1	1	0	0	0
134	1	1	1	1	1	1	1	1	1	0	0	0	1	1	1	1	1	1
135	1	1	1	1	1	1	0	1	1	0	0	0	1	1	1	0	0	0
136	1	1	1	1	1	1	0	0	0	1	1	1	1	1	1	1	1	1
137	1	1	1	1	1	1	1	1	1	1	1	1	1	1	1	1	1	1
138	1	1	1	1	1	1	0	0	0	0	0	0	0	0	0	0	0	0
139	1	1	1	1	1	1	0	0	0	0	0	0	1	1	1	0	0	0
140	1	1	1	1	1	1	0	0	0	0	0	0	0	0	0	1	1	1
141	1	1	1	1	1	1	1	1	1	1	1	1	1	1	1	1	1	1
142	1	1	1	0	1	1	0	0	0	0	0	0	1	1	1	1	1	1
143	1	1	1	1	1	1	0	0	0	0	0	0	1	1	1	0	0	0
144	1	1	1	1	1	1	0	0	0	0	0	0	1	1	1	0	0	0
145	1	1	1	1	1	1	0	0	0	0	0	0	0	0	0	0	0	0
146	1	1	1	0	1	1	0	0	0	1	1	1	0	0	0	1	1	1
147	1	1	1	1	1	1	0	0	0	0	0	0	0	0	0	0	0	0
148	1	1	1	1	1	1	1	1	1	0	0	0	0	0	0	0	0	0
149	1	1	1	1	1	1	0	0	0	0	0	0	1	1	1	0	0	0
150	1	1	1	1	1	1	0	0	0	0	0	0	0	0	0	0	0	0
151	1	1	1	1	1	1	1	1	1	1	1	1	1	1	1	1	1	1
152	1	1	1	1	1	1	0	0	0	0	0	0	1	1	1	0	0	0
153	1	1	1	0	0	0	0	0	0	0	0	0	1	1	1	0	0	0
154	1	1	1	0	0	0	0	0	0	0	0	0	1	1	1	1	1	1
155	1	1	1	1	1	1	0	0	0	0	0	0	1	1	1	1	1	1
156	1	1	1	1	1	1	1	1	1	1	1	1	1	1	1	1	1	1
157	1	1	1	0	0	0	1	1	1	0	0	0	0	0	0	0	0	0
158	1	1	1	0	0	0	0	0	0	1	1	1	0	0	0	0	0	0
159	1	1	1	1	1	1	1	0	1	0	0	0	0	0	0	0	0	0
160	1	1	1	0	0	0	1	1	1	0	0	0	0	0	0	0	0	0
161	1	1	1	1	1	1	0	0	0	1	1	1	0	0	0	1	1	1
162	1	1	1	1	1	1	0	0	0	1	1	1	1	1	1	1	1	1
163	1	1	1	1	1	1	1	1	1	0	0	0	0	0	0	1	1	1
164	1	1	1	1	1	1	0	0	0	1	1	1	1	1	1	1	1	1
165	1	1	1	1	1	1	0	0	0	0	0	0	1	1	1	0	0	0
166	1	1	1	1	1	1	0	0	0	0	0	0	0	0	0	0	0	0
167	1	1	1	1	1	1	0	0	0	0	0	0	0	0	0	1	1	1
168	1	1	1	1	1	1	0	0	0	0	0	0	1	1	1	0	0	0
169	1	1	1	0	0	0	0	0	0	0	0	0	0	0	0	1	1	1
170	1	1	1	1	1	1	0	0	0	0	0	0	0	0	0	0	0	0
171	1	1	1	0	0	0	0	0	0	0	0	0	0	0	0	1	1	1
172	1	1	1	0	0	0	0	0	0	1	1	1	0	1	0	1	1	1
173	1	1	1	0	1	0	0	1	1	0	0	0	0	0	0	1	1	1
174	1	1	1	1	1	1	0	0	0	1	1	1	0	0	0	1	1	1
175	1	1	1	0	1	0	1	1	1	1	1	1	0	0	0	1	1	1
176	1	1	1	1	1	1	0	0	0	0	0	0	0	0	0	0	0	0
177	1	1	1	1	1	1	1	1	1	0	0	0	1	1	1	0	0	0
178	1	1	1	1	1	1	1	1	1	0	0	0	0	0	0	0	0	0
179	1	1	1	1	1	1	0	0	0	1	1	1	0	0	0	0	0	0
180	1	1	1	1	1	1	1	1	1	0	0	0	1	1	1	0	0	0
181	0	0	0	0	1	0	0	0	0	0	0	0	1	1	1	1	1	1
182	1	1	1	1	1	1	0	0	0	0	0	0	1	1	1	1	1	1
183	1	1	1	1	1	1	1	1	1	0	0	0	1	1	1	0	0	0
184	1	1	1	1	1	1	1	1	1	0	0	0	1	1	1	0	0	0
185	0	0	0	0	0	0	0	0	0	0	0	0	1	1	1	0	0	0
186	1	1	1	1	1	1	0	0	0	0	0	0	1	1	1	0	0	0
187	1	1	1	1	1	1	0	0	0	1	1	1	1	1	1	0	0	0
188	1	1	1	1	1	1	0	0	0	0	0	0	1	1	1	0	0	0
189	1	1	1	0	0	0	0	0	0	1	1	1	1	1	1	0	0	0
190	1	1	1	1	1	1	0	0	0	0	0	0	0	0	0	0	0	0
191	1	1	1	1	1	1	1	1	1	0	0	0	0	0	0	0	0	0
192	1	1	1	1	1	1	1	1	1	1	1	1	0	0	0	0	0	0
193	1	1	1	1	1	1	1	1	1	0	0	0	0	0	0	1	1	1
194	1	1	1	1	1	1	0	0	0	0	0	0	0	0	0	0	0	0
195	0	0	0	1	1	1	0	0	0	1	1	1	1	1	1	1	1	1
196	1	1	1	1	1	1	0	0	0	1	1	1	1	1	1	0	0	0
197	1	1	1	1	1	1	0	0	0	0	0	0	1	1	1	0	0	0
198	1	1	1	1	1	1	1	1	1	0	0	0	0	0	0	1	1	1
199	1	1	1	1	1	1	1	1	1	0	0	0	0	0	0	1	1	1
200	1	1	1	1	1	1	1	1	1	1	1	1	0	0	0	0	0	0
201	1	1	1	1	1	1	1	1	1	0	0	0	1	1	1	1	1	1
202	1	1	1	1	1	1	0	0	0	0	0	0	0	0	0	0	0	0
203	1	1	1	1	1	1	1	1	1	0	0	0	0	0	0	1	1	1
204	1	1	1	0	0	0	0	0	0	0	0	0	1	1	1	1	0	1
205	1	1	1	1	1	1	0	0	0	1	1	1	1	1	1	0	0	0
206	1	1	1	0	0	0	1	1	1	0	0	0	0	0	0	0	0	0
207	1	1	1	0	0	0	0	0	0	1	1	1	0	0	0	0	0	0
208	1	1	1	0	0	0	0	0	0	0	0	0	0	0	0	0	0	0
209	1	1	1	1	1	1	1	1	1	0	0	0	1	1	1	1	1	1
210	1	1	1	1	1	1	1	1	1	0	0	0	0	0	0	0	0	0
211	1	1	1	0	0	0	0	0	0	0	0	0	1	1	1	1	1	1
212	1	1	1	0	0	0	0	0	0	0	0	0	1	1	1	1	0	1
213	1	1	1	1	1	1	0	0	0	0	0	0	0	0	0	0	0	0
214	1	1	1	1	1	1	0	0	0	0	0	0	0	0	0	1	1	1
215	1	1	1	1	1	1	0	0	0	0	0	0	1	1	1	0	0	0
216	1	1	1	1	1	1	0	0	0	1	1	1	1	1	1	0	0	0
217	1	1	1	1	1	1	1	1	1	1	1	1	1	1	1	1	1	1
218	1	1	1	1	1	1	1	1	1	0	0	0	1	1	1	0	0	0
219	1	1	1	1	1	1	0	0	0	1	1	1	0	0	0	1	1	1
220	1	1	1	1	1	1	1	1	1	0	0	0	0	0	0	1	1	1
221	1	1	1	0	0	0	0	0	0	1	1	1	0	0	0	0	0	0
222	1	1	1	1	1	1	1	1	1	1	1	1	0	0	0	1	1	1
223	1	1	1	0	0	0	0	0	0	0	0	0	1	1	1	0	0	0
224	1	1	1	0	0	0	0	0	0	0	0	0	1	1	1	1	1	1
225	1	1	1	1	1	1	0	0	0	0	0	0	1	1	1	0	0	0
226	1	1	1	1	1	1	0	0	0	0	0	0	1	1	1	0	0	0
227	1	1	1	0	0	0	0	0	0	0	0	0	1	1	1	0	0	0
228	1	1	1	0	0	0	1	1	1	0	0	0	1	1	1	0	0	0
229	1	1	1	1	1	1	1	1	1	0	0	0	0	0	0	0	0	0
230	1	1	1	1	1	1	0	0	0	1	1	1	0	0	0	1	1	1
231	1	1	1	1	1	1	1	1	1	0	0	0	1	1	1	0	0	0
232	1	1	1	1	1	1	0	0	0	0	0	0	0	0	0	0	0	0
233	1	1	1	1	1	1	0	0	0	1	1	1	1	1	1	1	0	1
234	1	1	1	1	1	1	0	0	0	1	1	1	1	1	1	1	1	1
235	1	1	1	1	1	1	1	1	1	1	1	1	1	1	1	1	1	1
236	1	1	1	1	1	1	0	0	0	0	0	0	1	1	1	1	1	1
237	1	1	1	0	0	0	1	1	1	0	0	0	1	1	1	1	1	1
238	1	1	1	1	1	1	1	1	1	0	0	0	0	0	0	1	1	1
239	1	1	1	1	1	1	1	1	1	1	1	1	1	1	1	1	1	1
240	1	1	1	1	1	1	0	0	0	0	0	0	0	0	0	0	0	0
241	1	1	1	1	1	1	0	0	0	0	0	0	0	0	0	0	0	0
242	1	1	1	0	0	0	0	0	0	0	0	0	1	1	1	0	0	0
243	1	1	1	1	1	1	0	0	0	1	1	1	1	1	1	0	0	0
244	1	1	1	1	1	1	0	0	0	1	1	1	1	1	1	0	0	0
245	1	1	1	0	0	0	1	1	1	0	0	0	0	0	0	1	1	1
246	1	1	1	1	1	1	0	0	0	1	1	1	0	0	0	0	0	0
247	1	1	1	1	1	1	0	0	0	0	0	0	1	1	1	0	0	0
248	1	1	1	0	0	0	0	0	0	0	0	0	0	0	0	1	1	1
249	1	1	1	1	1	1	0	0	0	1	1	1	0	0	0	1	1	1
250	1	1	1	1	1	1	0	0	0	1	1	1	1	1	1	1	1	1
251	1	1	1	1	1	1	0	0	0	0	0	0	0	0	0	0	0	0
252	0	0	0	0	0	0	0	0	0	1	1	1	1	1	1	1	0	1
253	1	1	1	1	1	1	0	0	0	0	0	0	1	1	1	1	1	1
254	1	1	1	1	1	1	0	0	0	0	1	0	0	0	0	0	0	0
255	1	1	1	1	1	1	1	1	1	0	0	0	0	0	0	0	0	0
256	1	1	1	1	1	1	1	1	1	0	0	0	1	1	1	1	1	1
257	1	1	1	1	1	1	0	0	0	0	1	0	1	1	1	0	0	0
258	1	1	1	1	1	1	0	0	0	0	0	0	1	1	1	0	0	0
259	1	1	1	1	1	1	1	1	1	1	1	1	1	1	1	1	1	1
260	1	1	1	1	1	1	1	1	1	0	0	0	1	1	1	0	0	0
261	1	1	1	0	0	0	1	1	1	1	1	1	1	1	1	1	1	1
262	1	1	1	1	1	1	0	0	0	0	0	0	0	0	0	1	1	1
263	1	1	1	0	0	0	0	0	0	0	0	0	0	0	0	1	1	1
264	1	1	1	1	1	1	1	1	1	0	0	0	0	0	0	0	0	0
265	0	0	0	1	1	1	0	0	0	0	0	0	0	0	0	0	0	0
266	1	1	1	0	0	0	1	1	1	0	0	0	1	1	1	0	0	0
267	1	1	1	0	0	0	0	0	0	0	0	0	0	0	0	1	1	1
268	1	1	1	1	1	1	0	0	0	0	0	0	1	1	1	1	1	1
269	1	1	1	0	0	0	0	0	0	0	0	0	1	1	1	0	0	0
270	1	1	1	0	0	0	0	0	0	1	1	1	1	1	1	0	0	0
271	1	1	1	1	1	1	0	0	0	1	1	1	1	1	1	1	1	1
272	1	1	1	1	1	1	0	0	0	0	0	0	1	1	1	0	0	0
273	1	1	1	1	1	1	0	0	0	0	0	0	1	1	1	0	0	0
274	1	1	1	1	1	1	1	1	1	1	1	1	1	1	1	1	1	1
275	1	1	1	1	1	1	1	1	1	0	0	0	1	1	1	0	0	0
276	1	1	1	1	1	1	0	0	0	0	0	0	0	0	0	1	1	1
277	1	1	1	1	1	1	1	1	1	1	1	1	1	1	1	1	1	1
278	1	1	1	1	1	1	0	0	0	1	1	1	1	1	1	1	1	1
279	1	1	1	1	1	1	0	0	0	0	0	0	1	1	1	0	0	0
280	1	1	1	0	0	0	0	0	0	1	1	1	1	1	1	0	0	0
281	1	1	1	0	0	0	0	0	0	0	0	0	1	1	1	0	0	0
282	1	1	1	0	0	0	1	1	1	0	0	0	1	1	1	0	0	0
283	1	1	1	0	0	0	0	0	0	0	0	0	0	0	0	0	0	0
284	1	1	1	0	0	0	0	0	0	0	0	0	0	0	0	0	0	0
285	1	1	1	1	1	1	0	0	0	0	0	0	1	1	1	0	0	0
286	1	1	1	1	1	1	1	1	1	1	1	1	0	0	0	0	0	0
287	0	0	0	0	0	0	0	0	0	1	1	1	0	0	0	0	0	0
288	1	1	1	0	0	0	0	0	0	1	1	1	1	1	1	1	1	1
289	1	1	1	1	1	1	0	0	0	1	1	1	1	1	1	0	0	0
290	1	1	1	1	1	1	1	1	1	0	0	0	0	0	0	1	1	1
291	1	1	1	0	0	0	0	0	0	0	0	0	1	1	1	1	1	1
292	1	1	1	1	1	1	0	0	0	0	0	0	0	0	0	1	1	1
293	1	1	1	1	1	1	1	1	1	0	0	0	0	0	0	0	0	0
294	1	1	1	1	1	1	0	0	0	0	0	0	1	1	1	0	0	0
295	1	1	1	1	1	1	0	0	0	0	1	0	1	1	1	0	0	0
296	1	1	1	1	1	1	1	1	1	0	1	0	0	0	0	1	1	1
297	1	1	1	0	0	0	0	0	0	1	1	1	1	1	1	0	0	0
298	1	1	1	1	1	1	0	0	0	0	0	0	0	0	0	1	1	1
299	1	1	1	0	0	0	0	0	0	1	1	1	0	0	0	1	1	1
300	1	1	1	0	0	0	0	0	0	1	1	1	0	0	0	1	0	1
301	1	0	1	0	0	0	0	0	0	0	0	0	0	0	0	1	1	1
302	1	1	1	0	0	0	0	0	0	1	1	1	1	1	1	0	0	0
303	1	1	1	1	1	1	0	0	0	1	1	1	1	1	1	0	0	0
304	1	1	1	1	1	1	1	1	1	0	0	0	1	1	1	1	1	1
305	1	1	1	1	1	1	0	0	0	0	0	0	0	0	0	1	1	1
306	1	1	1	1	1	1	1	1	1	0	0	0	0	0	0	1	1	1
307	1	1	1	0	0	0	0	0	0	1	1	1	1	1	1	0	0	0
308	1	1	1	0	0	0	0	0	0	1	1	1	1	1	1	0	0	0
309	1	1	1	1	1	1	0	0	0	0	0	0	0	0	0	0	0	0
310	1	1	1	0	0	0	1	1	1	0	0	0	1	1	1	0	0	0
311	1	1	1	1	1	1	0	0	0	1	1	1	1	1	1	0	0	0
312	1	1	1	1	1	1	0	0	0	0	0	0	1	1	1	1	1	1
313	1	1	1	0	0	0	1	1	1	1	1	1	1	1	1	0	0	0
314	1	1	1	0	0	0	0	0	0	0	0	0	1	1	1	0	0	0
315	1	1	1	0	0	0	1	1	1	0	0	0	1	1	1	0	0	0
316	1	1	1	1	1	1	0	0	0	1	1	1	1	1	1	0	0	0
317	1	1	1	1	1	1	1	1	1	1	1	1	1	1	1	1	1	1
318	1	1	1	1	1	1	1	1	1	0	0	0	0	0	0	0	0	0
319	1	0	0	0	0	0	1	1	1	0	0	0	0	0	0	0	0	0
320	1	1	1	1	1	1	0	0	0	1	1	1	1	1	1	0	0	0
321	1	1	1	1	1	1	0	0	0	0	0	0	1	1	1	1	1	1
322	1	1	1	1	1	1	0	0	0	1	1	1	1	1	1	1	1	1
323	1	1	1	1	1	1	0	0	0	1	1	1	1	1	1	0	0	0
324	1	1	1	0	0	0	0	0	0	1	1	1	0	0	0	1	1	1
325	1	1	1	0	0	0	0	0	0	0	0	0	0	0	0	0	0	0
326	1	1	1	0	0	0	0	0	0	1	1	1	0	0	0	1	1	1
327	1	1	1	0	0	0	0	0	0	0	0	0	0	1	1	0	0	0
328	1	1	1	0	0	0	0	0	0	1	1	1	0	0	0	0	0	0
329	1	1	1	0	0	0	0	0	0	0	0	0	1	1	1	1	1	1
330	1	1	1	0	0	0	0	0	0	0	0	0	1	1	1	0	0	0
331	1	1	1	1	1	1	1	1	1	0	0	0	1	1	1	0	0	0
332	1	1	1	1	1	1	1	1	1	1	1	1	1	1	1	1	1	1
333	1	1	1	0	0	0	0	0	0	1	1	1	0	0	0	0	0	0
334	1	1	1	1	1	1	0	0	0	0	0	0	0	0	0	0	0	0
335	1	1	1	0	0	0	0	0	0	1	1	1	1	1	1	0	0	0
336	1	1	1	1	1	1	0	0	0	0	0	0	1	1	1	0	0	0
337	1	1	1	1	1	1	0	0	0	0	0	0	0	0	0	0	0	0
338	1	1	1	1	1	1	0	0	0	1	1	1	0	0	0	0	0	0
339	1	1	1	1	1	1	0	0	0	0	0	0	1	1	1	0	0	0
340	0	0	0	1	1	1	0	0	0	0	0	0	1	1	1	0	0	0
341	1	1	1	0	0	0	1	1	1	0	0	0	0	0	0	0	0	0
342	1	1	1	1	1	1	0	0	0	0	0	0	1	1	1	0	0	0
343	1	1	1	1	1	1	1	1	1	1	1	1	1	1	1	1	1	1
344	1	1	1	1	1	1	1	1	1	1	1	1	1	1	1	1	1	1
345	1	1	1	1	1	1	0	0	0	0	0	0	1	1	1	1	1	1
346	1	1	1	0	0	0	0	0	0	1	1	1	1	1	1	1	1	1
347	1	1	1	0	0	0	1	1	1	1	1	1	0	0	0	0	0	0
348	1	1	1	1	1	1	0	0	0	0	0	0	1	1	1	0	0	0
349	1	1	1	0	0	0	0	0	0	1	1	1	1	1	1	0	0	0
350	1	1	1	0	0	0	1	1	1	1	1	1	1	1	1	0	0	0
351	1	1	1	1	1	1	1	0	1	0	0	0	1	1	1	0	0	0
352	1	1	1	1	1	1	1	1	1	1	1	1	1	1	1	0	0	0
353	1	1	1	0	0	0	0	0	0	1	1	1	1	1	1	1	1	1
354	1	1	1	1	1	1	0	0	0	0	0	0	0	0	0	0	0	0
355	1	1	1	0	0	0	1	1	1	1	1	1	1	1	1	1	0	1
356	1	1	1	0	0	0	0	0	0	0	0	0	0	0	0	1	1	1
357	1	1	1	1	1	1	1	1	1	1	1	1	1	1	1	1	1	1
358	1	1	1	1	1	1	0	0	0	1	1	1	1	1	1	0	0	0
359	1	1	1	0	0	0	0	0	0	1	1	1	0	0	0	0	0	0
360	1	1	1	0	0	0	1	1	1	0	0	0	0	0	0	0	0	0
361	1	1	1	0	0	0	0	0	0	0	1	0	0	0	0	0	0	0
362	1	1	1	0	0	0	1	1	1	0	1	0	1	1	1	0	0	0
363	1	1	1	1	1	1	1	1	1	0	0	0	1	1	1	0	0	0
364	1	1	1	0	0	0	1	1	1	1	1	1	1	1	1	1	1	1
365	1	1	1	1	1	1	0	0	0	1	1	1	0	0	0	0	0	0
366	1	1	1	1	1	1	0	0	0	0	0	0	0	0	0	1	1	1
367	1	1	1	1	1	1	0	0	0	1	1	1	1	1	1	1	1	1
368	1	1	1	1	1	1	0	0	0	0	0	0	1	1	1	1	1	1
369	1	1	1	0	0	0	0	0	0	1	1	1	0	0	0	0	0	0
370	1	1	1	0	0	0	1	1	1	1	1	1	1	1	1	1	1	1
371	1	1	1	0	0	0	0	0	0	1	1	1	0	0	0	0	0	0
372	1	1	1	1	1	1	0	0	0	1	1	1	1	1	1	1	1	1
373	1	1	1	0	0	0	1	1	1	0	0	0	1	1	1	0	0	0
374	1	1	1	0	0	0	1	1	1	1	1	1	1	1	1	1	1	1
375	1	1	1	0	0	0	0	0	0	1	1	1	0	0	0	0	0	0
376	1	1	1	0	0	0	0	0	0	0	0	0	1	1	1	0	0	0
377	1	1	1	1	1	1	1	1	1	0	0	0	1	1	1	1	1	1
378	1	1	1	1	1	1	0	0	0	0	0	0	1	1	1	1	1	1
379	1	1	1	1	1	1	0	0	0	1	1	1	0	0	0	1	1	1
380	1	1	1	0	0	0	0	0	0	1	1	1	1	1	1	1	1	1
381	1	1	1	0	0	0	1	1	1	1	1	1	0	0	0	1	1	1
382	1	1	1	1	1	1	1	1	1	1	1	1	0	0	0	0	0	0
383	1	1	1	1	1	1	0	0	0	1	1	1	1	1	1	1	1	1
384	1	1	1	0	0	0	1	1	1	1	1	1	1	1	1	1	1	1
385	1	1	1	1	1	1	1	1	1	1	1	1	0	0	0	1	1	1
386	1	1	1	0	0	0	0	0	0	1	1	1	1	1	1	0	0	0
387	1	1	1	1	1	1	0	0	0	0	0	0	0	0	0	1	0	1
388	1	1	1	1	1	1	0	0	0	0	0	0	0	0	0	1	1	1
389	1	1	1	1	1	1	0	0	0	0	0	0	0	0	0	0	0	0
390	1	1	1	0	0	0	0	0	0	0	0	0	0	1	0	1	1	1
391	1	1	1	1	1	1	0	0	0	0	0	0	0	0	0	1	1	1
392	1	1	1	0	0	0	0	0	0	0	0	0	1	1	1	1	1	1
393	1	1	1	1	1	1	1	1	1	1	1	1	1	1	1	0	0	0
394	1	1	1	0	0	0	1	1	1	1	1	1	1	1	1	1	1	1
395	1	1	1	0	0	0	0	0	0	0	0	0	1	1	1	0	0	0
396	1	1	1	0	0	0	0	0	0	1	1	1	0	0	0	0	0	0
397	1	1	1	1	1	1	0	0	0	0	0	0	1	1	1	0	0	0
398	1	1	1	1	1	1	1	1	1	0	0	0	0	0	0	0	0	0
399	1	1	1	0	0	0	0	0	0	1	1	1	1	1	1	1	1	1
400	0	1	1	0	0	0	0	0	0	0	0	0	1	1	1	1	1	1
401	1	1	1	0	0	0	0	0	0	0	0	0	1	1	1	0	0	0
402	1	1	1	1	1	1	1	0	1	0	0	0	1	1	1	0	0	0
403	1	1	1	0	0	0	0	0	0	0	0	0	1	1	1	1	1	1
404	1	1	1	0	0	0	0	0	0	0	1	0	1	1	1	0	0	0
405	1	1	1	0	0	0	0	0	0	0	0	0	1	1	1	0	0	0
406	1	1	1	0	0	0	0	0	0	0	1	0	1	1	1	0	0	0
407	1	1	1	1	1	1	0	0	0	0	1	0	0	0	0	1	1	1
408	1	1	1	1	1	1	1	0	1	1	1	1	1	1	1	1	0	1
409	1	1	1	0	0	0	0	0	0	0	0	0	1	1	1	0	0	0
410	1	1	1	1	1	1	1	1	1	1	1	1	1	1	1	1	0	1
411	1	1	1	0	0	0	0	0	0	0	0	0	1	1	1	0	0	0
412	1	1	1	0	0	0	0	0	0	1	1	1	1	1	1	0	0	0
413	1	1	1	1	1	1	0	0	0	0	0	0	1	1	1	1	1	1
414	1	1	1	0	0	0	0	0	0	1	1	1	1	1	1	1	1	1
415	1	1	1	0	0	0	1	0	1	1	1	1	1	1	1	0	0	0
416	1	1	1	0	0	0	0	0	0	0	0	0	1	1	1	1	1	1
417	1	1	1	0	0	0	0	0	0	0	0	0	1	1	1	0	0	0
418	0	0	0	0	0	0	0	0	0	0	1	0	1	1	1	1	1	1
419	1	1	1	1	1	1	0	0	0	0	0	0	1	1	1	1	1	1
420	1	1	1	1	1	1	1	1	1	0	0	0	0	0	0	1	1	1
421	1	1	1	1	1	1	0	0	0	0	0	0	1	1	1	0	0	0
422	1	1	1	1	1	1	0	0	0	0	0	0	1	1	1	1	1	1
423	1	1	1	0	0	0	0	0	0	0	0	0	1	1	1	0	0	0
424	1	1	1	0	0	0	0	0	0	0	1	1	1	1	1	0	0	0
425	0	0	0	0	0	0	0	0	0	0	1	0	1	1	1	0	0	0
426	1	1	1	0	0	0	0	0	0	0	0	0	1	1	1	0	0	0
427	1	1	1	0	0	0	0	0	0	0	0	0	1	1	1	0	0	0
428	1	1	1	1	1	1	1	1	1	1	1	1	0	0	0	1	1	1
429	1	1	1	1	1	1	1	1	1	1	1	1	1	1	1	1	1	1
430	1	1	1	0	0	0	0	0	0	1	1	1	1	1	1	0	0	0
431	1	1	1	0	0	0	0	0	0	1	1	1	0	0	0	1	1	1
432	1	1	1	0	0	0	0	0	0	0	0	0	1	1	1	0	0	0
433	1	1	1	0	0	0	0	0	0	0	0	0	1	1	1	1	1	1
434	1	1	1	0	0	0	0	0	0	0	0	0	1	1	1	1	1	1
435	1	1	1	0	0	0	0	0	0	1	1	1	1	1	1	1	1	1
436	1	1	1	0	0	0	0	0	0	1	1	1	1	1	1	1	1	1
437	1	1	1	0	0	0	0	0	0	0	0	0	1	1	1	0	0	0
438	1	1	1	0	0	0	0	0	0	1	1	1	1	1	1	0	0	0
439	1	1	1	0	0	0	0	0	0	0	0	0	1	1	1	1	1	1
440	1	1	1	1	1	1	0	0	0	1	1	1	1	1	1	0	0	0
441	1	1	1	0	0	0	0	0	0	1	1	1	0	0	0	1	0	1
442	1	1	1	0	0	0	0	0	0	1	1	1	0	0	0	1	1	1
443	1	1	1	1	1	1	0	0	0	0	0	0	1	1	1	0	0	0
444	1	1	1	1	1	1	0	0	0	0	0	0	1	1	1	1	1	1
445	1	1	1	1	1	1	1	1	1	0	0	0	0	0	0	1	1	1
446	1	1	1	1	1	1	0	0	0	1	1	1	0	0	0	1	1	1
447	1	1	1	1	1	1	0	0	0	0	0	0	1	1	1	0	0	0
448	1	1	1	0	0	0	0	0	0	0	0	0	1	1	1	1	1	1
449	1	1	1	0	0	0	0	0	0	1	1	1	1	1	1	1	1	1
450	1	1	1	1	1	1	1	1	1	0	0	0	1	1	1	1	1	1
451	1	1	1	0	0	0	0	0	0	0	0	0	1	1	1	0	0	0
452	1	1	1	1	1	1	1	1	1	1	1	1	1	1	1	0	0	0
453	1	1	1	0	0	0	0	0	0	0	0	0	1	1	1	0	0	0
454	1	1	1	1	1	1	0	0	0	0	0	0	1	1	1	1	1	1
455	1	1	1	0	0	0	0	0	0	0	0	0	1	1	1	0	0	0
456	1	1	1	0	0	0	0	0	0	0	0	0	1	1	1	0	0	0
457	1	1	1	0	0	0	0	0	0	1	1	1	1	1	1	0	0	0
458	1	1	1	0	0	0	0	0	0	0	0	0	1	1	1	0	0	0

## Sheet: Task 4
descriptor student	D15(Rater 1)	D15(Rater 5)	D15（final)	D16(Rater 1)	D16(Rater 5)	D16(final)	D17(Rater 1)	D17(Rater 5)	D17(final)	D18(Rater 1)	D18(Rater 5)	D18(final)	D19(Rater 1)	D19(Rater 5)	D19（final）	D20(Rater 1)	D20(Rater 5)	D20（final）
1	1	1	1	1	1	1	1	1	1	1	1	1	0	0	0	1	1	1
2	1	1	1	1	1	1	0	0	0	0	0	0	1	1	1	1	1	1
3	1	1	1	1	1	1	0	0	0	1	1	1	0	0	0	0	0	0
4	1	1	1	0	0	0	1	1	1	0	0	0	1	1	1	1	1	1
5	1	1	1	0	0	0	0	0	0	1	1	1	1	1	1	0	0	0
6	1	1	1	1	1	1	0	0	0	1	1	1	0	0	0	0	0	0
7	1	1	1	1	1	1	0	0	0	1	1	1	0	0	0	0	0	0
8	1	1	1	1	1	1	1	1	1	1	1	1	1	1	1	0	0	0
9	1	1	1	1	1	1	1	1	1	0	0	0	1	1	1	1	1	1
10	1	1	1	1	1	1	0	0	0	1	1	1	1	1	1	1	1	1
11	1	1	1	1	1	1	1	1	1	0	0	0	1	0	0	0	0	0
12	1	1	1	1	1	1	0	0	0	0	0	0	0	0	0	0	0	0
13	1	1	1	1	1	1	0	0	0	1	1	1	1	1	1	0	0	0
14	1	1	1	0	0	0	1	1	1	0	0	0	1	1	1	0	0	0
15	1	1	1	1	1	1	1	1	1	0	0	0	1	1	1	1	1	1
16	1	1	1	0	0	0	0	0	0	0	0	0	0	0	0	0	0	0
17	1	1	1	1	1	1	1	1	1	1	1	1	0	0	0	0	0	0
18	1	1	1	1	1	1	0	0	0	0	0	0	1	1	1	1	1	1
19	1	1	1	1	1	1	1	1	1	0	0	0	1	1	1	1	1	1
20	1	1	1	1	1	1	1	1	1	1	1	1	0	0	0	0	0	0
21	1	1	1	1	1	1	1	1	1	1	1	1	1	1	1	1	1	1
22	1	1	1	1	1	1	1	1	1	1	1	1	0	0	0	1	1	1
23	1	1	1	1	1	1	1	1	1	0	0	0	0	0	0	1	1	1
24	1	1	1	0	0	0	1	1	1	1	1	1	1	1	1	1	1	1
25	1	1	1	1	1	1	1	1	1	0	0	0	0	0	0	0	0	0
26	1	1	1	1	1	1	1	1	1	1	1	1	0	0	0	1	1	1
27	1	1	1	1	1	1	1	1	1	1	1	1	1	1	1	0	0	0
28	1	1	1	1	1	1	1	1	1	1	1	1	1	1	1	0	0	0
29	1	1	1	1	1	1	1	1	1	0	0	0	0	0	0	1	1	1
30	1	1	1	1	1	1	1	1	1	1	1	1	1	1	1	1	1	1
31	1	1	1	1	1	1	0	0	0	0	0	0	0	0	0	0	0	0
32	1	1	1	1	1	1	1	1	1	0	0	0	1	1	1	1	1	1
33	1	1	1	1	1	1	1	1	1	0	0	0	1	1	1	1	1	1
34	1	1	1	1	1	1	0	0	0	0	0	0	1	1	1	1	1	1
35	1	1	1	1	1	1	1	1	1	1	1	1	1	1	1	0	0	0
36	1	1	1	1	1	1	0	0	0	0	0	0	1	0	0	0	0	0
37	1	1	1	1	1	1	1	1	1	0	0	0	0	0	0	0	0	0
38	1	1	1	1	1	1	1	1	1	1	1	1	0	0	0	1	1	1
39	1	1	1	1	1	1	1	1	1	1	1	1	1	1	1	1	1	1
40	1	1	1	1	1	1	1	1	1	0	0	0	0	0	0	1	1	1
41	1	1	1	1	1	1	1	1	1	0	0	0	1	1	1	1	1	1
42	1	1	1	1	1	1	1	1	1	0	0	0	1	1	1	1	1	1
43	1	1	1	1	1	1	1	1	1	0	0	0	1	1	1	1	1	1
44	1	1	1	0	0	0	0	0	0	1	1	1	1	1	1	1	1	1
45	1	1	1	1	1	1	1	1	1	1	1	1	1	1	1	1	1	1
46	1	1	1	1	1	1	0	0	0	1	1	1	1	1	1	1	1	1
47	1	1	1	0	0	0	0	0	0	0	0	0	1	1	1	0	0	0
48	1	1	1	0	0	0	1	1	1	0	0	0	1	1	1	1	1	1
49	1	1	1	1	1	1	1	1	1	0	0	0	1	1	1	1	1	1
50	1	1	1	1	1	1	1	1	1	0	0	0	1	1	1	1	1	1
51	1	1	1	1	1	1	1	1	1	1	1	1	1	1	1	1	1	1
52	1	1	1	1	1	1	1	1	1	1	1	1	1	1	1	0	0	0
53	1	1	1	0	0	0	1	1	1	1	1	1	1	1	1	1	1	1
54	1	1	1	1	1	1	0	0	0	0	0	0	0	0	0	1	1	1
55	1	1	1	0	0	0	0	0	0	1	1	1	1	1	1	1	1	1
56	1	1	1	1	1	1	1	1	1	0	0	0	0	0	0	1	1	1
57	1	1	1	0	0	0	1	1	1	0	0	0	1	1	1	0	0	0
58	1	1	1	1	1	1	0	0	0	0	0	0	0	0	0	1	1	1
59	1	1	1	1	1	1	1	1	1	1	1	1	0	0	0	0	0	0
60	1	1	1	0	0	0	1	1	1	0	0	0	0	0	0	0	0	0
61	1	1	1	0	0	0	1	1	1	0	1	0	1	1	1	1	1	1
62	1	1	1	1	1	1	1	1	1	0	0	0	1	0	0	1	1	1
63	1	1	1	1	1	1	1	1	1	1	1	1	1	1	1	1	1	1
64	1	1	1	1	1	1	0	0	0	0	0	0	0	0	0	0	0	0
65	1	1	1	1	1	1	1	1	1	1	1	1	0	0	0	0	0	0
66	1	1	1	0	0	0	1	1	1	0	0	0	1	1	1	0	0	0
67	1	1	1	0	0	0	0	0	0	1	1	1	0	0	0	0	0	0
68	1	1	1	0	0	0	0	0	0	1	1	1	1	1	1	1	1	1
69	0	1	0	1	1	1	0	0	0	0	0	0	0	0	0	1	1	1
70	1	1	1	1	1	1	1	1	1	0	0	0	0	0	0	1	1	1
71	1	1	1	1	1	1	1	1	1	0	0	0	1	1	1	0	0	0
72	1	1	1	1	1	1	1	1	1	1	1	1	1	1	1	1	1	1
73	1	1	1	1	1	1	1	1	1	1	1	1	1	1	1	1	1	1
74	1	1	1	0	0	0	0	0	0	1	1	1	1	1	1	1	1	1
75	1	1	1	1	1	1	0	0	0	1	1	1	1	1	1	0	0	0
76	1	1	1	0	0	0	0	0	0	0	0	0	1	1	1	0	0	0
77	0	0	0	1	1	1	0	0	0	0	0	0	0	0	0	0	0	0
78	1	1	1	0	0	0	1	1	1	0	0	0	0	0	0	0	0	0
79	1	1	1	1	1	1	1	1	1	1	1	1	1	1	1	1	1	1
80	1	1	1	1	1	1	1	1	1	0	0	0	1	1	1	0	0	0
81	1	1	1	0	0	0	1	1	1	0	0	0	0	0	0	0	0	0
82	1	1	1	1	1	1	1	1	1	1	1	1	1	0	0	0	0	0
83	1	1	1	1	1	1	0	0	0	0	0	0	0	0	0	0	0	0
84	1	1	1	1	1	1	0	0	0	0	0	0	0	0	0	1	1	1
85	1	1	1	1	1	1	0	0	0	0	0	0	0	0	0	1	1	1
86	1	1	1	1	1	1	0	0	0	1	1	1	1	1	1	1	1	1
87	1	1	1	1	1	1	1	1	1	1	1	1	0	0	0	1	1	1
88	1	1	1	1	1	1	0	0	0	0	0	0	0	0	0	0	0	0
89	1	1	1	1	1	1	1	1	1	1	1	1	1	1	1	0	0	0
90	1	1	1	1	1	1	1	1	1	1	1	1	1	1	1	1	1	1
91	1	1	1	1	1	1	1	1	1	0	0	0	0	0	0	0	0	0
92	1	1	1	1	1	1	1	1	1	0	0	0	1	1	1	0	0	0
93	1	1	1	1	1	1	1	1	1	0	0	0	1	1	1	0	0	0
94	1	1	1	1	1	1	1	1	1	0	0	0	1	1	1	0	0	0
95	0	1	0	0	0	0	1	1	1	0	0	0	0	0	0	0	0	0
96	1	1	1	1	1	1	1	1	1	0	0	0	1	1	1	1	1	1
97	1	1	1	1	1	1	1	1	1	0	0	0	0	0	0	1	1	1
98	1	1	1	1	1	1	1	1	1	0	0	0	1	1	1	1	1	1
99	1	1	1	1	1	1	1	1	1	1	1	1	1	1	1	1	1	1
100	1	1	1	1	1	1	0	0	0	0	0	0	1	1	1	1	1	1
101	1	1	1	0	0	0	1	1	1	1	1	1	0	0	0	1	1	1
102	1	1	1	0	0	0	1	1	1	0	0	0	1	1	1	0	0	0
103	1	1	1	1	1	1	1	1	1	0	0	0	1	1	1	0	0	0
104	1	1	1	1	1	1	1	1	1	1	1	1	0	0	0	1	1	1
105	1	1	1	1	1	1	1	1	1	0	0	0	1	1	1	0	0	0
106	1	1	1	1	1	1	0	0	0	0	0	0	0	0	0	0	0	0
107	1	1	1	1	1	1	1	1	1	0	0	0	1	1	1	1	1	1
108	1	1	1	1	1	1	1	1	1	1	1	1	0	0	0	0	0	0
109	1	1	1	1	1	1	1	1	1	0	0	0	0	0	0	0	0	0
110	1	1	1	1	1	1	0	0	0	0	0	0	1	1	1	0	0	0
111	1	1	1	1	1	1	1	1	1	0	0	0	0	0	0	0	0	0
112	1	1	1	1	1	1	1	1	1	0	0	0	1	1	1	0	0	0
113	1	1	1	1	1	1	1	1	1	0	0	0	1	1	1	0	0	0
114	1	1	1	0	0	0	1	1	1	0	0	0	1	1	1	1	1	1
115	1	1	1	1	1	1	1	1	1	0	0	0	1	1	1	1	0	1
116	1	1	1	1	1	1	0	0	0	0	0	0	1	1	1	0	0	0
117	1	1	1	1	1	1	0	0	0	1	1	1	1	1	1	1	1	1
118	1	1	1	0	0	0	1	1	1	1	1	1	1	1	1	1	1	1
119	1	1	1	1	1	1	1	1	1	0	0	0	0	0	0	0	0	0
120	1	1	1	1	1	1	1	1	1	1	1	1	1	1	1	0	0	0
121	1	1	1	1	1	1	1	1	1	0	0	0	1	1	1	1	1	1
122	1	1	1	0	0	0	1	1	1	1	1	1	1	1	1	1	1	1
123	1	1	1	1	1	1	1	1	1	1	1	1	1	1	1	0	0	0
124	1	1	1	1	1	1	1	1	1	1	1	1	1	1	1	1	1	1
125	1	1	1	0	0	0	0	0	0	0	0	0	0	0	0	0	0	0
126	1	1	1	0	0	0	0	0	0	0	0	0	0	0	0	1	1	1
127	1	1	1	1	1	1	1	1	1	1	1	1	1	1	1	1	1	1
128	1	1	1	1	1	1	1	1	1	1	1	1	1	1	1	1	1	1
129	1	1	1	1	1	1	1	1	1	1	1	1	0	0	0	0	0	0
130	1	1	1	1	1	1	1	1	1	1	1	1	1	1	1	0	0	0
131	1	1	1	1	1	1	1	1	1	1	1	1	1	1	1	1	1	1
132	1	1	1	1	1	1	0	0	0	1	1	1	0	0	0	0	0	0
133	1	1	1	1	1	1	1	1	1	0	0	0	1	1	1	0	0	0
134	1	1	1	1	1	1	1	1	1	1	1	1	1	1	1	1	1	1
135	1	1	1	1	1	1	0	0	0	1	1	1	0	0	0	1	1	1
136	1	1	1	1	1	1	1	1	1	0	0	0	1	1	1	0	0	0
137	1	1	1	1	1	1	1	1	1	0	0	0	1	1	1	1	1	1
138	1	1	1	0	0	0	0	0	0	0	0	0	0	0	0	1	1	1
139	1	1	1	1	1	1	1	1	1	0	0	0	0	0	0	0	0	0
140	1	1	1	1	1	1	1	1	1	0	0	0	0	0	0	1	1	1
141	1	1	1	1	1	1	1	1	1	1	1	1	1	1	1	0	0	0
142	1	1	1	1	1	1	1	1	1	0	0	0	1	1	1	1	1	1
143	1	1	1	1	1	1	1	1	1	0	0	0	1	1	1	0	0	0
144	1	1	1	1	1	1	1	1	1	0	0	0	1	1	1	1	1	1
145	1	1	1	1	1	1	1	1	1	1	1	1	0	0	0	0	0	0
146	1	1	1	1	1	1	1	1	1	0	0	0	1	1	1	1	1	1
147	1	1	1	1	1	1	1	1	1	1	1	1	1	1	1	1	1	1
148	1	1	1	1	1	1	1	1	1	0	0	0	1	1	1	1	1	1
149	1	1	1	0	0	0	1	1	1	0	0	0	1	1	1	0	0	0
150	1	1	1	1	1	1	0	0	0	1	1	1	0	0	0	1	1	1
151	1	1	1	1	1	1	1	1	1	0	0	0	1	1	1	1	1	1
152	1	1	1	1	1	1	1	1	1	0	0	0	1	1	1	1	1	1
153	1	1	1	1	1	1	0	0	0	1	1	1	0	0	0	0	0	0
154	1	1	1	1	1	1	1	1	1	0	0	0	0	0	0	1	1	1
155	1	1	1	1	1	1	1	1	1	1	1	1	1	1	1	0	0	0
156	1	1	1	1	1	1	1	1	1	0	0	0	0	0	0	1	1	1
157	1	1	1	0	0	0	0	0	0	0	0	0	0	0	0	0	0	0
158	1	1	1	1	1	1	0	0	0	1	1	1	0	0	0	0	0	0
159	1	1	1	0	0	0	1	1	1	0	0	0	1	1	1	0	0	0
160	1	1	1	0	0	0	1	1	1	0	0	0	1	1	1	1	1	1
161	1	1	1	1	1	1	0	0	0	0	0	0	0	0	0	0	0	0
162	1	1	1	1	1	1	1	1	1	0	0	0	1	1	1	0	0	0
163	1	1	1	1	1	1	1	1	1	1	1	1	1	1	1	1	1	1
164	1	1	1	1	1	1	1	1	1	1	1	1	1	1	1	1	1	1
165	1	1	1	0	0	0	0	0	0	0	0	0	1	1	1	1	1	1
166	1	1	1	1	1	1	1	1	1	1	1	1	0	0	0	0	0	0
167	1	1	1	1	1	1	0	0	0	0	0	0	1	1	1	1	1	1
168	1	1	1	1	1	1	0	0	0	1	1	1	0	0	0	0	0	0
169	1	1	1	1	1	1	1	1	1	0	0	0	0	0	0	1	1	1
170	1	1	1	1	1	1	1	1	1	1	1	1	0	0	0	0	0	0
171	1	1	1	0	0	0	0	0	0	0	0	0	1	1	1	1	1	1
172	1	1	1	1	1	1	1	1	1	0	0	0	0	0	0	1	1	1
173	1	1	1	1	1	1	1	1	1	1	1	1	0	0	0	1	1	1
174	1	1	1	1	1	1	1	1	1	0	0	0	0	0	0	0	0	0
175	1	1	1	1	1	1	1	1	1	0	0	0	1	1	1	1	1	1
176	1	1	1	1	1	1	1	1	1	0	0	0	0	0	0	1	1	1
177	1	1	1	1	1	1	1	1	1	1	1	1	1	1	1	1	1	1
178	1	1	1	1	1	1	1	1	1	1	1	1	1	1	1	0	0	0
179	1	1	1	1	1	1	1	1	1	0	0	0	1	1	1	1	1	1
180	1	1	1	1	1	1	0	0	0	1	1	1	1	1	1	1	1	1
181	1	1	1	0	0	0	0	0	0	0	0	0	0	0	0	0	0	0
182	1	1	1	1	1	1	1	1	1	0	0	0	0	0	0	1	1	1
183	1	1	1	1	1	1	1	1	1	0	0	0	1	1	1	1	1	1
184	1	1	1	1	1	1	0	0	0	0	0	0	1	1	1	0	0	0
185	1	1	1	1	1	1	1	1	1	0	0	0	0	0	0	0	0	0
186	1	1	1	1	1	1	1	1	1	1	1	1	1	1	1	0	0	0
187	1	1	1	1	1	1	0	0	0	1	1	1	0	0	0	1	1	1
188	1	1	1	1	1	1	1	1	1	1	1	1	0	0	0	1	1	1
189	1	1	1	1	1	1	1	1	1	1	1	1	1	1	1	1	1	1
190	1	1	1	1	1	1	0	0	0	0	0	0	1	1	1	1	1	1
191	1	1	1	1	1	1	1	1	1	1	1	1	1	1	1	0	0	0
192	1	1	1	1	1	1	1	1	1	1	1	1	1	1	1	1	1	1
193	1	1	1	1	1	1	1	1	1	1	1	1	0	0	0	0	0	0
194	1	1	1	1	1	1	1	1	1	1	1	1	1	1	1	0	0	0
195	0	1	0	1	1	1	0	0	0	1	1	1	0	0	0	0	0	0
196	1	1	1	1	1	1	0	0	0	1	1	1	1	1	1	0	0	0
197	1	1	1	1	1	1	0	0	0	1	1	1	1	1	1	0	0	0
198	1	1	1	1	1	1	1	1	1	1	1	1	1	1	1	1	1	1
199	1	1	1	0	0	0	1	1	1	0	0	0	1	1	1	1	1	1
200	1	1	1	0	0	0	1	1	1	1	1	1	1	1	1	0	0	0
201	1	1	1	1	1	1	1	1	1	1	1	1	1	1	1	1	1	1
202	1	1	1	1	1	1	1	1	1	1	1	1	1	1	1	1	1	1
203	1	1	1	1	1	1	1	1	1	1	1	1	0	0	0	1	1	1
204	1	1	1	1	1	1	1	1	1	1	1	1	1	1	1	1	1	1
205	1	1	1	0	0	0	0	0	0	0	0	0	1	1	1	1	1	1
206	1	1	1	1	1	1	0	0	0	1	1	1	0	0	0	1	1	1
207	1	1	1	1	1	1	1	1	1	1	1	1	0	0	0	0	0	0
208	1	1	1	1	1	1	1	1	1	0	0	0	1	1	1	0	0	0
209	1	1	1	1	1	1	1	1	1	1	1	1	1	1	1	0	0	0
210	1	1	1	1	1	1	0	0	0	1	1	1	1	1	1	1	1	1
211	1	1	1	0	0	0	1	1	1	0	0	0	1	1	1	1	1	1
212	0	1	0	1	1	1	1	1	1	0	0	0	1	1	1	0	0	0
213	1	1	1	1	1	1	1	1	1	0	0	0	1	1	1	1	1	1
214	0	1	0	0	0	0	1	1	1	0	0	0	0	0	0	0	0	0
215	1	1	1	1	1	1	1	1	1	0	0	0	0	0	0	0	0	0
216	1	1	1	1	1	1	1	1	1	0	0	0	1	1	1	0	0	0
217	1	1	1	1	1	1	1	1	1	1	1	1	0	0	0	1	1	1
218	1	1	1	1	1	1	1	1	1	0	0	0	1	1	1	0	0	0
219	1	1	1	1	1	1	1	1	1	1	1	1	0	0	0	1	1	1
220	1	1	1	1	1	1	1	1	1	0	0	0	0	0	0	1	1	1
221	1	1	1	1	1	1	1	1	1	1	1	1	1	1	1	1	1	1
222	1	1	1	1	1	1	1	1	1	1	1	1	1	1	1	1	1	1
223	1	1	1	0	0	0	0	0	0	1	1	1	0	0	0	0	0	0
224	1	1	1	1	1	1	1	1	1	0	0	0	0	0	0	1	1	1
225	1	1	1	1	1	1	1	1	1	0	0	0	0	0	0	1	1	1
226	1	1	1	1	1	1	0	0	0	1	1	1	0	0	0	0	0	0
227	1	1	1	1	1	1	0	0	0	0	0	0	1	1	1	1	1	1
228	1	1	1	1	1	1	0	0	0	1	1	1	1	1	1	0	0	0
229	1	1	1	0	0	0	1	1	1	0	0	0	1	1	1	1	1	1
230	1	1	1	1	1	1	1	1	1	0	0	0	1	1	1	1	1	1
231	1	1	1	1	1	1	1	1	1	0	0	0	1	1	1	1	1	1
232	1	1	1	1	1	1	1	1	1	1	1	1	0	0	0	0	0	0
233	1	1	1	0	0	0	1	1	1	0	0	0	1	1	1	0	0	0
234	1	1	1	1	1	1	1	1	1	1	1	1	1	1	1	1	1	1
235	1	1	1	1	1	1	1	1	1	1	1	1	1	1	1	0	0	0
236	1	1	1	1	1	1	1	1	1	0	0	0	1	1	1	0	0	0
237	1	1	1	1	1	1	1	1	1	0	0	0	1	1	1	1	1	1
238	1	1	1	1	1	1	1	1	1	0	0	0	0	0	0	0	0	0
239	1	1	1	1	1	1	1	1	1	1	1	1	1	1	1	0	0	0
240	1	1	1	1	1	1	0	0	0	1	1	1	1	1	1	0	0	0
241	1	1	1	1	1	1	1	1	1	0	0	0	1	1	1	1	1	1
242	1	1	1	0	0	0	1	1	1	0	0	0	1	1	1	1	1	1
243	1	1	1	0	0	0	0	0	0	0	0	0	1	0	0	0	0	0
244	1	1	1	1	1	1	1	1	1	0	0	0	1	1	1	1	1	1
245	1	1	1	1	1	1	1	1	1	0	0	0	0	0	0	1	1	1
246	1	1	1	1	1	1	1	1	1	0	0	0	1	1	1	1	1	1
247	1	1	1	1	1	1	1	1	1	1	1	1	0	0	0	1	1	1
248	1	1	1	1	1	1	1	1	1	1	1	1	0	0	0	0	0	0
249	1	1	1	1	1	1	0	0	0	1	1	1	0	0	0	0	0	0
250	1	1	1	0	0	0	1	1	1	1	1	1	1	1	1	0	0	0
251	1	1	1	1	1	1	1	1	1	1	1	1	0	0	0	0	0	0
252	1	1	1	1	1	1	1	1	1	0	0	0	0	0	0	1	1	1
253	1	1	1	1	1	1	1	1	1	1	1	1	1	1	1	1	1	1
254	1	1	1	1	1	1	1	1	1	1	1	1	0	0	0	0	0	0
255	1	1	1	1	1	1	1	1	1	1	1	1	0	0	0	1	1	1
256	0	1	0	1	1	1	1	1	1	1	1	1	0	0	0	0	0	0
257	1	1	1	1	1	1	1	1	1	1	1	1	0	0	0	0	0	0
258	1	1	1	1	1	1	1	1	1	1	1	1	1	1	1	0	0	0
259	1	1	1	1	1	1	0	0	0	1	1	1	0	0	0	0	0	0
260	1	1	1	1	1	1	1	1	1	0	0	0	1	1	1	1	1	1
261	1	1	1	0	0	0	1	1	1	0	0	0	1	1	1	1	1	1
262	1	1	1	1	1	1	0	0	0	0	0	0	1	1	1	1	1	1
263	1	1	1	1	1	1	0	0	0	1	1	1	0	0	0	1	1	1
264	1	1	1	1	1	1	1	1	1	0	0	0	1	1	1	1	1	1
265	1	1	1	1	1	1	0	0	0	0	0	0	1	1	1	1	1	1
266	1	1	1	1	1	1	1	1	1	0	0	0	1	1	1	1	1	1
267	1	1	1	0	0	0	0	0	0	1	1	1	0	0	0	0	0	0
268	1	1	1	0	0	0	1	1	1	1	1	1	1	1	1	0	0	0
269	1	1	1	0	0	0	0	0	0	0	0	0	1	0	0	0	0	0
270	1	1	1	0	0	0	1	1	1	0	0	0	0	0	0	0	0	0
271	1	1	1	1	1	1	1	1	1	0	0	0	1	1	1	1	1	1
272	1	1	1	1	1	1	1	1	1	0	0	0	1	1	1	0	0	0
273	1	1	1	1	1	1	1	1	1	1	1	1	1	1	1	1	1	1
274	1	1	1	1	1	1	1	1	1	0	0	0	0	0	0	1	1	1
275	1	1	1	1	1	1	1	1	1	0	0	0	1	1	1	0	0	0
276	1	1	1	1	1	1	1	1	1	0	0	0	0	0	0	0	0	0
277	1	1	1	1	1	1	1	1	1	1	1	1	1	1	1	0	0	0
278	1	1	1	1	1	1	1	1	1	1	1	1	0	0	0	1	1	1
279	1	1	1	1	1	1	1	1	1	0	0	0	0	0	0	0	0	0
280	1	1	1	1	1	1	1	1	1	0	0	0	0	0	0	0	0	0
281	1	1	1	1	1	1	1	1	1	1	1	1	1	1	1	1	1	1
282	1	1	1	1	1	1	1	1	1	1	1	1	1	1	1	1	1	1
283	1	1	1	1	1	1	1	1	1	0	0	0	1	0	0	1	1	1
284	1	1	1	1	1	1	0	0	0	1	1	1	1	1	1	1	1	1
285	1	1	1	1	1	1	1	1	1	0	0	0	1	1	1	1	1	1
286	1	1	1	0	1	0	0	0	0	1	1	1	0	0	0	1	1	1
287	1	1	1	0	0	0	0	0	0	0	0	0	1	1	1	1	1	1
288	1	1	1	1	1	1	0	0	0	0	0	0	0	0	0	0	0	0
289	1	1	1	1	0	1	1	1	1	0	0	0	0	0	0	1	1	1
290	1	1	1	1	1	1	1	1	1	0	0	0	1	1	1	0	0	0
291	1	1	1	1	1	1	1	1	1	1	1	1	1	1	1	1	1	1
292	1	1	1	1	1	1	0	0	0	0	0	0	0	0	0	0	0	0
293	1	1	1	0	0	0	1	1	1	1	1	1	1	1	1	0	0	0
294	1	1	1	0	0	0	1	1	1	0	0	0	1	1	1	1	1	1
295	1	1	1	1	1	1	1	1	1	1	1	1	1	1	1	1	1	1
296	1	1	1	1	1	1	1	1	1	1	1	1	1	1	1	0	0	0
297	1	1	1	1	1	1	0	0	0	0	0	0	1	1	1	0	0	0
298	1	1	1	0	1	1	1	1	1	0	0	0	1	0	0	1	1	1
299	1	1	1	1	1	1	1	1	1	0	0	0	0	0	0	0	0	0
300	1	1	1	1	1	1	1	1	1	0	0	0	1	1	1	1	1	1
301	1	1	1	0	0	0	0	0	0	0	0	0	1	1	1	1	1	1
302	1	1	1	1	1	1	1	1	1	1	1	1	0	0	0	0	0	0
303	1	1	1	1	1	1	1	1	1	0	0	0	1	1	1	0	0	0
304	1	1	1	1	1	1	0	0	0	1	1	1	0	0	0	1	1	1
305	1	1	1	1	1	1	1	1	1	1	1	1	1	1	1	0	0	0
306	1	1	1	1	1	1	1	1	1	1	1	1	0	0	0	1	1	1
307	1	1	1	0	1	0	0	0	0	0	0	0	1	1	1	0	1	0
308	1	1	1	1	1	1	0	0	0	1	1	1	1	1	1	1	1	1
309	1	1	1	1	1	1	1	1	1	0	0	0	1	1	1	1	1	1
310	1	1	1	1	1	1	1	1	1	1	1	1	1	1	1	0	0	0
311	1	1	1	1	1	1	1	1	1	0	0	0	1	1	1	1	1	1
312	1	1	1	1	1	1	1	1	1	0	0	0	1	1	1	0	0	0
313	1	1	1	0	0	0	0	0	0	1	1	1	0	0	0	0	0	0
314	1	1	1	0	1	0	1	1	1	0	0	0	0	0	0	0	0	0
315	1	1	1	1	1	1	0	0	0	0	0	0	0	0	0	0	0	0
316	1	1	1	1	1	1	1	1	1	0	0	0	0	0	0	1	1	1
317	1	1	1	1	1	1	1	1	1	1	1	1	1	1	1	0	0	0
318	1	1	1	1	1	1	1	1	1	1	1	1	1	1	1	0	0	0
319	1	1	1	1	1	1	1	1	1	1	1	1	1	1	1	0	0	0
320	1	1	1	0	0	0	1	1	1	1	1	1	1	1	1	1	1	1
321	1	1	1	1	1	1	1	1	1	0	0	0	1	1	1	1	1	1
322	1	1	1	1	1	1	1	1	1	1	1	1	1	1	1	1	1	1
323	1	1	1	1	1	1	1	1	1	1	1	1	0	0	0	1	1	1
324	1	1	1	0	0	0	1	1	1	0	0	0	0	0	0	1	1	1
325	1	1	1	0	0	0	0	0	0	1	1	1	1	1	1	1	1	1
326	1	1	1	1	1	1	1	1	1	1	1	1	1	1	1	1	1	1
327	1	1	1	1	1	1	1	1	1	1	1	1	1	1	1	0	0	0
328	1	1	1	1	1	1	1	1	1	1	1	1	0	0	0	1	1	1
329	1	1	1	0	1	0	1	1	1	1	1	1	1	1	1	1	1	1
330	1	1	1	1	1	1	0	0	0	0	0	0	1	1	1	0	0	0
331	1	1	1	1	1	1	1	1	1	1	1	1	1	1	1	1	1	1
332	1	1	1	0	0	0	1	1	1	1	1	1	1	1	1	1	1	1
333	1	1	1	1	1	1	0	0	0	1	1	1	1	1	1	0	0	0
334	1	1	1	0	0	0	1	1	1	1	1	1	1	1	1	0	0	0
335	1	1	1	1	1	1	1	1	1	0	0	0	0	0	0	0	0	0
336	1	1	1	0	0	0	1	1	1	1	1	1	0	0	0	0	0	0
337	1	1	1	1	1	1	1	1	1	0	0	0	1	1	1	1	1	1
338	1	1	1	0	0	0	1	1	1	0	0	0	0	0	0	0	0	0
339	1	1	1	1	1	1	1	1	1	0	0	0	1	1	1	0	0	0
340	1	1	1	1	1	1	1	1	1	0	0	0	1	1	1	1	1	1
341	1	1	1	1	1	1	1	1	1	0	0	0	1	1	1	1	1	1
342	1	1	1	0	0	0	1	1	1	0	0	0	1	1	1	0	0	0
343	1	1	1	1	1	1	1	1	1	0	0	0	0	0	0	1	1	1
344	1	1	1	1	1	1	1	1	1	1	1	1	1	1	1	1	1	1
345	0	1	0	0	0	0	0	0	0	0	0	0	1	1	1	0	0	0
346	1	1	1	1	1	1	1	1	1	0	0	0	0	0	0	1	1	1
347	1	1	1	1	1	1	1	1	1	1	1	1	1	1	1	0	0	0
348	1	1	1	1	1	1	1	1	1	0	0	0	0	0	0	1	1	1
349	1	1	1	0	0	0	0	0	0	1	1	1	1	1	1	1	1	1
350	1	1	1	0	0	0	1	1	1	0	0	0	1	1	1	1	1	1
351	1	1	1	1	1	1	1	1	1	0	0	0	1	1	1	0	0	0
352	1	1	1	1	1	1	1	1	1	0	0	0	1	1	1	0	0	0
353	1	1	1	1	1	1	1	1	1	1	1	1	1	1	1	1	1	1
354	1	1	1	1	1	1	1	1	1	0	0	0	1	1	1	1	1	1
355	1	1	1	1	1	1	1	1	1	0	0	0	1	1	1	1	1	1
356	1	1	1	1	1	1	0	0	0	0	0	0	1	1	1	0	0	0
357	1	1	1	1	1	1	1	1	1	0	0	0	0	0	0	1	1	1
358	1	1	1	1	1	1	0	0	0	1	1	1	1	1	1	1	1	1
359	1	1	1	0	0	0	0	0	0	1	1	1	0	0	0	1	1	1
360	1	1	1	1	1	1	1	1	1	0	0	0	1	1	1	0	0	0
361	1	1	1	0	0	0	1	1	1	0	0	0	0	0	0	0	0	0
362	1	1	1	0	0	0	1	1	1	0	0	0	0	0	0	1	1	1
363	1	1	1	0	0	0	1	1	1	0	0	0	1	1	1	1	1	1
364	1	1	1	0	0	0	1	1	1	1	1	1	0	0	0	0	0	0
365	1	1	1	0	0	0	1	1	1	0	0	0	1	1	1	1	1	1
366	1	1	1	1	1	1	1	1	1	0	0	0	1	1	1	0	0	0
367	1	1	1	1	1	1	0	0	0	0	0	0	1	1	1	0	0	0
368	1	1	1	1	1	1	1	1	1	0	0	0	1	1	1	1	1	1
369	1	1	1	1	1	1	1	1	1	0	0	0	0	0	0	0	0	0
370	1	1	1	0	0	0	0	0	0	0	0	0	1	1	1	0	0	0
371	1	1	1	0	0	0	1	1	1	1	1	1	0	0	0	0	0	0
372	1	1	1	1	1	1	1	1	1	1	1	1	1	1	1	1	1	1
373	1	1	1	1	1	1	1	1	1	0	0	0	0	0	0	0	0	0
374	1	1	1	1	1	1	1	1	1	0	0	0	1	1	1	1	1	1
375	0	1	0	0	1	0	0	0	0	1	1	1	1	1	1	0	0	0
376	1	1	1	1	1	1	1	1	1	0	0	0	0	0	0	1	1	1
377	1	1	1	1	1	1	1	1	1	0	0	0	0	0	0	0	1	1
378	1	1	1	1	1	1	1	1	1	0	0	0	1	1	1	0	0	0
379	1	1	1	1	1	1	1	1	1	1	1	1	1	1	1	1	1	1
380	1	1	1	0	0	0	1	1	1	0	0	0	1	1	1	0	0	0
381	1	1	1	1	1	1	1	1	1	0	0	0	1	0	0	1	1	1
382	1	1	1	1	1	1	1	1	1	0	0	0	1	1	1	0	0	0
383	1	1	1	1	1	1	0	0	0	0	0	0	1	1	1	1	1	1
384	1	1	1	0	0	0	1	1	1	1	1	1	1	1	1	1	1	1
385	1	1	1	0	0	0	1	1	1	0	0	0	0	0	0	1	1	1
386	1	1	1	1	1	1	1	1	1	1	1	1	1	1	1	0	0	0
387	1	1	1	0	0	0	1	1	1	0	0	0	1	1	1	0	0	0
388	1	1	1	1	1	1	1	1	1	0	0	0	0	0	0	1	1	1
389	1	1	1	1	1	1	1	1	1	0	0	0	1	1	1	1	1	1
390	1	1	1	0	0	0	0	0	0	0	0	0	0	0	0	0	0	0
391	1	1	1	1	1	1	1	1	1	0	0	0	0	0	0	1	1	1
392	1	1	1	1	1	1	1	1	1	0	0	0	1	1	1	1	1	1
393	1	1	1	0	0	0	1	1	1	0	0	0	1	1	1	0	0	0
394	1	1	1	1	1	1	1	1	1	0	0	0	1	1	1	1	1	1
395	1	1	1	0	0	0	1	1	1	1	1	1	0	0	0	1	1	1
396	1	1	1	1	1	1	1	1	1	1	1	1	1	1	1	1	1	1
397	1	1	1	1	1	1	1	1	1	0	0	0	1	1	1	0	0	0
398	1	1	1	1	1	1	1	1	1	1	1	1	0	0	0	1	1	1
399	1	1	1	1	1	1	1	1	1	0	0	0	1	1	1	1	1	1
400	1	1	1	0	0	0	0	0	0	0	0	0	0	0	0	0	0	0
401	1	1	1	1	1	1	1	1	1	0	0	0	0	0	0	1	1	1
402	1	1	1	1	1	1	1	1	1	1	1	1	1	1	1	1	1	1
403	1	1	1	0	1	0	1	1	1	0	0	0	0	0	0	0	0	0
404	1	1	1	0	1	0	1	1	1	1	1	1	0	0	0	1	1	1
405	1	1	1	1	1	1	0	0	0	1	1	1	1	0	0	1	1	1
406	1	1	1	1	1	1	1	1	1	0	0	0	1	1	1	1	1	1
407	1	1	1	1	1	1	1	1	1	0	0	0	1	1	1	1	1	1
408	1	1	1	1	1	1	1	1	1	0	0	0	1	1	1	0	0	0
409	1	1	1	1	1	1	1	1	1	0	0	0	0	0	0	1	1	1
410	1	1	1	1	1	1	1	1	1	1	1	1	1	1	1	1	1	1
411	1	1	1	0	0	0	1	1	1	0	0	0	1	1	1	1	1	1
412	1	1	1	1	1	1	1	1	1	0	0	0	1	1	1	1	1	1
413	1	1	1	1	1	1	0	0	0	0	0	0	0	0	0	1	1	1
414	1	1	1	1	1	1	1	1	1	0	0	0	0	0	0	0	0	0
415	1	1	1	1	1	1	1	1	1	0	0	0	1	1	1	0	0	0
416	1	1	1	1	1	1	0	0	0	1	1	1	1	1	1	1	1	1
417	1	1	1	1	1	1	0	0	0	1	1	1	0	0	0	0	0	0
418	0	1	0	1	1	1	0	0	0	1	1	1	1	1	1	1	1	1
419	1	1	1	1	1	1	1	1	1	0	0	0	1	1	1	0	0	0
420	1	1	1	0	0	0	1	1	1	0	0	0	1	1	1	1	1	1
421	1	1	1	1	1	1	1	1	1	1	1	1	1	1	1	0	0	0
422	1	1	1	1	1	1	1	1	1	0	0	0	0	0	0	1	1	1
423	1	1	1	1	1	1	0	0	0	0	0	0	1	1	1	1	1	1
424	1	1	1	0	1	0	0	0	0	0	0	0	0	0	0	1	1	1
425	1	1	1	1	1	1	1	1	1	1	1	1	0	0	0	1	1	1
426	1	1	1	1	1	1	1	1	1	1	1	1	0	0	0	1	1	1
427	1	1	1	0	0	0	1	1	1	0	0	0	1	1	1	0	0	0
428	1	1	1	1	1	1	1	1	1	1	1	1	1	1	1	1	1	1
429	1	1	1	1	1	1	1	1	1	0	0	0	1	1	1	1	1	1
430	1	1	1	1	1	1	1	1	1	1	1	1	1	1	1	1	1	1
431	1	1	1	0	0	0	1	1	1	1	1	1	0	0	0	0	0	0
432	1	1	1	1	1	1	1	1	1	1	1	1	1	1	1	0	0	0
433	1	1	1	1	1	1	0	0	0	0	0	0	1	1	1	1	1	1
434	1	1	1	0	0	0	0	0	0	0	0	0	0	0	0	1	1	1
435	1	1	1	1	1	1	1	1	1	1	1	1	0	0	0	0	0	0
436	1	1	1	0	0	0	1	1	1	0	0	0	1	1	1	1	1	1
437	1	1	1	0	0	0	1	1	1	0	0	0	1	1	1	1	1	1
438	1	1	1	0	0	0	1	1	1	0	0	0	1	1	1	1	1	1
439	1	1	1	1	1	1	1	1	1	0	0	0	1	1	1	1	1	1
440	1	1	1	1	1	1	1	1	1	0	0	0	1	1	1	1	1	1
441	1	1	1	1	1	1	1	1	1	0	0	0	0	0	0	1	1	1
442	1	1	1	1	1	1	1	1	1	1	1	1	1	1	1	0	0	0
443	0	1	0	1	1	1	0	0	0	0	0	0	0	0	0	0	1	0
444	1	1	1	1	1	1	1	1	1	1	1	1	1	1	1	1	1	1
445	1	1	1	1	1	1	1	1	1	1	1	1	1	1	1	1	1	1
446	1	1	1	1	1	1	0	0	0	0	0	0	1	1	1	0	0	0
447	1	1	1	1	1	1	1	1	1	0	0	0	0	0	0	1	1	1
448	1	1	1	0	0	0	1	1	1	0	0	0	1	1	1	0	0	0
449	1	1	1	1	1	1	0	0	0	0	0	0	1	1	1	1	1	1
450	1	1	1	1	1	1	1	1	1	0	0	0	0	0	0	1	1	1
451	1	1	1	1	1	1	1	1	1	1	1	1	0	0	0	1	1	1
452	1	1	1	1	1	1	1	1	1	0	0	0	1	1	1	0	0	0
453	1	1	1	1	1	1	1	1	1	0	0	0	0	0	0	0	0	0
454	1	1	1	0	0	0	1	1	1	0	0	0	0	0	0	0	0	0
455	1	1	1	1	1	1	1	1	1	0	0	0	0	0	0	0	0	0
456	1	1	1	0	0	0	1	1	1	1	1	1	1	1	1	1	1	1
457	0	1	0	1	1	1	1	1	1	0	0	0	0	0	0	1	1	1
458	1	1	1	1	1	1	1	1	1	0	0	0	0	0	0	1	1	1
